# Supplementary material for: Revealing Pathway Dynamics in Heart Diseases by Analyzing Multiple Differential Networks
Source: PLoS Comput Biol. 2015 Jun 17;11(6):e1004332. doi: 10.1371/journal.pcbi.1004332 (PMC4471235; doi:10.1371/journal.pcbi.1004332)
Supplement: S1 Table — (XLSX) [file pcbi.1004332.s009.xlsx]

## Sheet: Table legend
Table S1.	This table contains 8 sheets. Sheet 1: this sheet. Sheet 2-8: Lists of M-DMs, one for each condition or condition combinations.
	For WTTAC, KOTAC, KOSH sheets:
	Column A: Module IDs
	Column B: Module sizes, i.e. number of genes in the module.
	Column C: average degree of module genes
	Column D: p-value of the module computed by iMDM
	Column E: enriched GO biological process term among module genes
	Column F: p-value of the enriched GO term
	Column G: module genes annotated with the enriched GO term
	Column H: module genes whose deletions lead to cardiovascular phenotypes
	Column I: enrichment p-value for cardiovascular genes
	Column J: list of module genes
	For WTTAC+KOTAC, WTTAC+KOSH, KOTAC+KOSH sheet:
	Column A: Module IDs
	Column B: Module sizes, i.e. number of genes in the module.
	Columns C-D: average degree of module genes in each DCNs
	Column E: p-value of the module computed by iMDM
	Column F: p-value for the MCDS score of the 2-DMs
	Column G: MCDS score of the 2-DMs
	Columns H-J: Correlation between module activity and disease phenotypes
	Column K: enriched GO biological process term among module genes
	Column L: p-value of the enriched GO term
	Column M: module genes annotated with the enriched GO term
	Column N: module genes whose deletions lead to cardiovascular phenotypes
	Column O: enrichment p-value for cardiovascular genes
	Column P: list of module genes
	For WTTAC+KOTAC+KOSH sheet
	Column A: Module IDs
	Column B: Module sizes, i.e. number of genes in the module.
	Columns C-E: average degree of module genes in each DCNs
	Column F: p-value of the module computed by iMDM
	Column G: p-value for the MCDS score of the 2-DMs
	Column H: MCDS score of the 2-DMs
	Columns I-K: Correlation between module activity and disease phenotypes
	Column L: enriched GO biological process term among module genes
	Column M: p-value of the enriched GO term
	Column N: module genes annotated with the enriched GO term
	Column O: module genes whose deletions lead to cardiovascular phenotypes
	Column P: enrichment p-value for cardiovascular genes
	Column Q: list of module genes

## Sheet: WTTAC Modules
Module_ID	Module_size	Average_degree	Module_pvalue	GO_Term	GO_Term_pvalue	Hit_genes	Cardiovascular_genes	Cardiovascular_gene_pvalue	Module_gene
1	24	5.917	0.0164223	transmembrane transport	0.0457391	Abcc9 Scn4a Slc16a10 Slc16a7 Slc22a3 Slc25a42	Abcc9, Gpr22, Grhl2, Tbc1d4	0.582026	2310067B10Rik, Abcc9, Acad11, AI464131, Aldh5a1, Cpn2, Entpd5, Gal3st3, Gpr22, Grhl2, Klhl33, Lamb3, Lrrc15, Pde4a, Ppm1k, Sbk2, Scn4a, Slc16a10, Slc16a7, Slc22a3, Slc25a42, Smarcd1, Tbc1d24, Tbc1d4
2	29	7.172	0.0306505	NA	NA	NA	Crhr2, Hfe2, Tbc1d4, Whrn	0.879407	2310067B10Rik, 9030617O03Rik, Acot1, Acot3, Acsl1, AI464131, Cpn2, Crhr2, Emilin2, Entpd5, Gal3st3, Hadh, Hfe2, Hspa12a, Impa2, Klhl23, Lingo3, Lpcat3, Lrrc15, Magt1, Mrgprh, Nqo2, Serac1, Slc16a10, Slc16a7, Slc5a6, Tbc1d4, Tmem135, Whrn
3	30	8.067	0.0336011	regulation of cell motion	0.000863528	Ace Actn1 Hbegf Itga5 Myo1c Rras2 Serpine1	Ace, Ctgf, Fstl3, Hbegf, Serpine1, Tgm2	0.174898	Ace, Actn1, Adcy7, Akap2, Arsg, Bhlhe40, Crlf1, Ctgf, Etv5, Fam46b, Fbln2, Fgl2, Fstl3, Galns, Gdf6, Hbegf, Itga5, Lrp8, Myo1c, Pfkp, Plp2, Qsox1, Rras2, Serpine1, Slc22a4, Tgm2, Tln1, Tnfrsf23, Tspan17, Ulk3
4	24	8.208	0.0164223	oxidation reduction	5.7771765e-05	Adhfe1 Aldh4a1 Dhrs4 Etfa Ldhd Phyh Sdhc Sucla2 Suclg2	Hopx, Map3k5	1	1700040L02Rik, Adhfe1, Akap7, Aldh4a1, Armc2, Asb14, Auh, Coq2, Cutc, D3Ertd751e, Dhrs4, Etfa, Hopx, Isoc2a, Ldhd, Lrrc39, Map3k5, Mipep, Phyh, Plk1s1, Ric8b, Sdhc, Sucla2, Suclg2
5	29	7.793	0.0306505	organophosphate metabolic process	0.0132145	Agpat3 Crhr2 Entpd5 Lpcat3 Pde4a Serac1 Tbc1d24 Tbc1d4	Adra1b, Ank2, Crat, Crhr2, Grhl2, Tbc1d4	0.156008	2310067B10Rik, 9030617O03Rik, Adra1b, Agpat3, Ank2, Cpn2, Crat, Crhr2, Entpd5, Gal3st3, Grhl2, Iqsec1, Jmjd4, Ky, Lingo3, Lpcat3, Lrrc15, Mme, Mrgprh, Pde4a, Sbk2, Scn4a, Serac1, Slc16a10, Slc22a3, Slc25a42, Tbc1d24, Tbc1d4, Tmem143
6	22	7.591	0.0135042	vasculature development	0.00031949	Ace Arhgap22 Ctgf Frzb Lrp1 Pkd2 Sphk1	Ace, Ctgf, Nox4, Nppa, Pkd2, Sphk1	0.0701433	1500009L16Rik, Ace, Adamtsl2, Arfgap3, Arhgap22, Crlf1, Ctgf, Eya2, Fibin, Frzb, Fxyd6, Lrp1, Mfap5, Nox4, Nppa, Nupr1, Pkd2, Sh3rf3, Sphk1, Spry1, Tmbim1, Tspan17
7	22	4.682	0.0435722	metal ion transport	0.0179491	Abcc8 Camk2a Kcnj3 Kcnj5 Kcnn2	Ghr, Grb14, Hlf, Kcnj3, Kcnj5	0.176865	Abca12, Abcc8, Actr3b, Arhgap5, Camk2a, Cnst, D2hgdh, Fgf13, Ghr, Gpr155, Grb14, Hlf, Kcnj3, Kcnj5, Kcnn2, Klhdc1, Ky, Mid1ip1, Nr1d2, Nr3c2, Sobp, Trmt2b
8	26	6.769	0.0428696	positive regulation of cell proliferation	0.0493089	Crlf1 Ctgf Etv5 Gab2 Sphk1	Ace, Ctgf, Gab2, Nppa, Sphk1	0.294757	1500009L16Rik, Ace, Adamtsl2, Akr1b8, Bgn, Cacnb1, Crlf1, Ctgf, Dkk3, Etv5, Eya2, Fibin, Fxyd6, Gab2, Grk5, Lrp1, Lrrc16a, Nppa, Pon2, Prelp, Rasl11b, Sh3rf3, Sphk1, Spry1, Tmbim1, Tspan17
9	22	5.045	0.0201708	oxidation reduction	0.0168631	Acad10 Acad12 Acad8 Dhrs4 Ldhd Phyh	Cacna1s, Mpv17	1	Acad10, Acad12, Acad8, Acsl6, Akap7, Asb14, Atg10, Auh, Cacna1s, Cdnf, Clpb, Cutc, D3Ertd751e, Dhrs4, Kcna7, Ldhd, Mpv17, Nampt, Pank1, Pdk2, Phyh, Ric8b
10	29	8.138	0.0306505	phospholipid metabolic process	0.00258495	Agpat3 Aldh5a1 Impa2 Lpcat3 Pla2g5	Crhr2, Grhl2, Hfe2, Pla2g5, Tbc1d4	0.406482	2310067B10Rik, 9030617O03Rik, Acot3, Agpat3, AI464131, Aldh5a1, Celsr2, Clcn3, Cpn2, Crhr2, Emilin2, Entpd6, Grhl2, Hfe2, Impa2, Kcnd2, Klhl23, Lingo3, Lpcat3, Lrrc15, Magt1, Mrgprh, Nqo2, Pla2g5, Slc16a10, Slc16a7, Slc25a22, Slc26a6, Tbc1d4
11	27	8.37	0.0226642	NA	NA	NA	Adra1b, Tbc1d4	1	2310067B10Rik, Adra1b, Agpat3, Celsr2, Clcn3, Cox15, Dennd4b, Dus4l, Gal3st3, Iqsec1, Kcnd2, Klhl23, Klhl33, Ky, Lpcat3, Lrrc15, Mme, Oma1, Pde4a, Pigo, Sbk2, Scn4a, Slc16a10, Stat5a, Tbc1d4, Tmem135, Tmem25
12	29	9	0.0306505	NA	NA	NA	Pla2g5, Slc22a5	1	2310010M20Rik, 3110002H16Rik, 4632428C04Rik, 9030612E09Rik, 9030617O03Rik, Aldh5a1, Celsr2, Cngb3, Cyb5rl, Dcun1d2, Dhrs7c, Dis3l, Fkbp4, G630090E17Rik, Hnmt, Klhl23, Nckap5, Nqo2, Nsmaf, Pkd2l2, Pla2g5, Plxnb1, Plxnb3, Prodh, Retsat, Slc22a5, Slc36a2, Stom, Zfp667
13	25	5.64	0.0202699	NA	NA	NA	Abcc9, Mpv17, Pfkm, Rxra	0.625382	Abcc9, Acad10, Acad12, Actr3b, Adi1, Amigo1, Creg1, Dcaf12l1, Dhdh, Gpt2, Hdac11, Ldhd, Lgi3, Lsm14b, Mpv17, Mreg, Nampt, Nr1d2, Osbp2, P2ry1, Pfkm, Rps6ka5, Rxra, Slc2a12, Ttc38
14	21	3.667	0.0284858	NA	NA	NA	Esrrg, Gpr22, Grb14, Grhl2, Hlf, Kcnh2, Kcnj3	0.0257187	Bmp7, Cadm4, Efcab2, Entpd5, Esrrg, Fign, Gal3st3, Gpr22, Grb14, Grhl2, Hlf, Kcnh2, Kcnj3, Kcnn2, Ky, Lrrc15, Nceh1, Pde4a, Slc16a10, Slc22a3, Tnfrsf19
15	25	6.8	0.0202699	NA	NA	NA	Ltbp4, Nox4, Pkd2	1	1500009L16Rik, Camkk1, Comp, Cygb, Dlg2, Fam114a1, Fibin, Fxyd6, Kbtbd11, Kctd15, Ltbp4, Med10, Mxra8, Nox4, Nupr1, Pi16, Pkd2, Pmp22, Pqlc3, Prelp, Serping1, Slc1a5, Sod3, Spry1, Tmem43
16	27	7.074	0.0358056	NA	NA	NA	Adra1b, Cenpf, Tbc1d4	1	2310067B10Rik, 9030617O03Rik, Adra1b, Agpat3, Bmp7, Cadm4, Camk2a, Cenpf, Entpd5, Fastkd1, Fbxo3, Gal3st3, Gm6086, Gpr155, Ipo13, Iqsec1, Kcnd2, Lgr6, Lrrc15, Mme, Pigo, Ralgapa2, Sbk2, Scn4a, Slc16a10, Stat5a, Tbc1d4
17	22	5.955	0.0248984	regulation of cell adhesion	0.000107274	Cd44 Fbln2 Itga5 Rnd1 Serpine1 Tgm2	Cd44, Fgfr1, Hbegf, Serpine1, Tgm2	0.176865	Arsg, Atp10a, Cd44, Crlf1, Fbln2, Fcrls, Fgfr1, Galns, Gdf6, Hbegf, Itga5, Lrp8, Myo1c, Plp2, Qsox1, Rin1, Rnd1, Serpine1, Slc1a4, Tgm2, Ttc9, Tubb3
18	24	7.417	0.0164223	phosphorus metabolic process	0.0131204	Arhgap26 Dbt Dgat2 Ehhadh Fnip1 Mylk4 Ppip5k2 Prkce Rps6ka5 Tgfbr3 Wnk2	Adra1a, Fnip1, Mitf, Slc2a4, Tgfbr3, Thrb	0.0794691	Adra1a, Agtpbp1, Arhgap26, Dbt, Dgat2, Ehhadh, Epb4.1, Fbxo31, Fnip1, Gm16119, Gpcpd1, Klf12, Klhl38, Mitf, Mylk4, Pcnt, Ppip5k2, Prkce, Rps6ka5, Scn4b, Slc2a4, Tgfbr3, Thrb, Wnk2
19	23	7	0.042156	NA	NA	NA	Lmna, Ltbp4	1	Atp6v1h, Camkk1, Capg, Carhsp1, Fxyd5, Glis2, Gpx1, Hn1, Kctd15, Lmna, Ltbp4, Med10, Mical1, Mtmr11, Nupr1, Panx1, Pmp22, Pqlc3, Rab23, Serping1, Slc1a5, Sod3, Tmem43
20	22	4.864	0.0135042	NA	NA	NA	Atp1a2, Gtf2i, Mpv17, Rxra	0.502489	Actr3b, Adck3, Amigo1, Atp1a2, Creg1, Ctf1, Dcaf12l1, Gpt2, Gtf2i, Hdac11, Idh1, Il10rb, Lgi3, Mpv17, Mreg, Osbp2, P2ry1, Rxra, Slc2a12, Slc7a4, Syt3, Ttc38
21	22	5.455	0.0135042	NA	NA	NA	Hopx	1	1110034G24Rik, 2310010M20Rik, Acsm5, Ces1d, Echdc3, Fdft1, Gchfr, Hnmt, Hopx, Isoc2a, Mrpl39, Msrb2, Nckap5, Nsmaf, Pcmtd2, Phkg1, Plk5, Poln, Sord, Tcea3, Tha1, Tmod4
22	31	9.29	0.0376706	carboxylic acid catabolic process	0.000218539	Abcd3 Acads Acot2 Aldh5a1 Ehhadh	Crat, Hopx, Maob, Sgca, Slc2a4, Sod2	0.18493	2310067B10Rik, Abcd3, Acads, Acot2, Adhfe1, AI464131, Aldh5a1, As3mt, Ccbl1, Ccbl2, Crat, Ehhadh, Gpt, Hopx, Hsdl2, Kcnj2, Klf12, Klhl33, Lamb3, Maob, Mdh1, Mylk4, Ppm1k, Rbfox1, Sgca, Slc16a10, Slc2a4, Slc5a6, Smarcd1, Sod2, Wnk2
23	28	7.393	0.0284858	NA	NA	NA	Abcc9, Gpr22, Grhl2, Hopx, Maob, Sgca, Slc2a4, Sp4	0.0258051	2310067B10Rik, Abcc9, AI464131, Aldh5a1, As3mt, Ccbl1, Ccbl2, Eci2, Efnb3, Ehhadh, Gpr22, Grhl2, Hopx, Isca1, Klhl33, Lamb3, Lgi1, Lrrc15, Maob, Oma1, Rbfox1, Sgca, Slc16a10, Slc25a29, Slc2a4, Slc5a6, Smarcd1, Sp4
24	26	5.885	0.0208599	response to organic cyclic substance	0.0256352	Atp1a2 Idh1 Npc1 Nr1d2 Rxra	Atp1a2, Mpv17, Rxra	1	9030617O03Rik, Actr3b, Atp1a2, Camk2a, Cldn12, Creg1, Ctf1, Dcaf12l1, Gpr155, Gpt2, Hdac11, Idh1, Impa2, Isoc1, Lgi3, Mpv17, Npc1, Nr1d2, P2ry1, Reep1, Rps6ka5, Rxra, Slc2a12, Slc36a2, Syt3, Ttc38
25	24	6.875	0.0164223	NA	NA	NA	Acacb, Gpr22, Hadha, Maob, Mitf, Slc2a4	0.0794691	1700040L02Rik, Acacb, Adhfe1, Atp5a1, Bzw2, Cpeb3, Dhrs11, Efnb3, Fam174b, Gpr22, Hadha, Kcnd3, Lamb3, Maob, Me3, Mitf, Nmnat3, Ppm1k, Rbfox1, Rmnd1, Slc25a29, Slc25a42, Slc27a1, Slc2a4
26	28	7.714	0.0284858	positive regulation of cell motion	0.00348375	Hbegf Itga5 Myo1c Rras2 Serpine1	Hbegf, Serpine1, Tgm2	1	Akap2, Bhlhe40, Fbln2, Fgl2, Galns, Gdf6, Hbegf, Hectd2, Itga5, Klhl29, Lrp8, Mical2, Myo1c, Pfkp, Plcg2, Prnp, Qsox1, Rnf19b, Rras2, Serpinb1c, Serpine1, Shb, Slc38a2, Tgm2, Tln1, Tnfrsf23, Uck2, Ulk3
27	23	6.304	0.042156	positive regulation of cell motion	0.000973412	Hbegf Itga5 Myo1c Rras2 Serpine1	Hbegf, Lox, Serpine1, Tgm2	0.561912	Adamts12, Arl4c, Fbln2, Galns, Gdf6, Hbegf, Hectd2, Itga5, Lox, Loxl2, Lrp8, Mical2, Myo1c, Pfkp, Plp2, Qsox1, Rin1, Rras2, Serpine1, Tgm2, Tln1, Uck2, Ulk3
28	27	5.407	0.0226642	NA	NA	NA	Adra1b, Gpr22, Grb14, Grhl2, Lrpprc, Myh6	0.119736	2310067B10Rik, Adra1b, Cadm4, Cnga3, Cpn2, Entpd5, Fign, Gal3st3, Gpr155, Gpr22, Grb14, Grhl2, Iqsec1, Kcnn2, Ky, Lrpprc, Lrrc14b, Lrrc15, Mfap3l, Mme, Mrgprh, Myh6, Pde4a, Sbk2, Slc16a10, Slc22a3, Tmem135
29	30	6.267	0.0336011	transmembrane transport	0.00626815	Cnga3 Crhr2 Magt1 Slc16a10 Slc16a7 Slc22a3 Slc26a6 Slc5a6	Crhr2, Grhl2	1	2310067B10Rik, 9030617O03Rik, Acot1, Acot3, Cnga3, Cpn2, Crhr2, Entpd5, Foxo6, Gal3st3, Grhl2, Hspa12a, Impa2, Lingo3, Lpcat3, Lrrc14b, Lrrc15, Lysmd4, Magt1, Mrgprh, Mrm1, Nt5dc2, Slc16a10, Slc16a7, Slc22a3, Slc26a6, Slc5a6, Smarcd1, Sord, Tmem135
30	27	6.778	0.0226642	NA	NA	NA	Atp1a2, Rxra, Tbc1d4	1	9030617O03Rik, Atp1a2, Celsr2, Ctf1, Emilin2, Entpd6, Gpt2, Idh1, Impa2, Kcnd2, Klhl23, Klhl33, Lgi3, Mtfr1, Nqo2, Pkd2l2, Plbd1, Plxnb3, Reep1, Rxra, Slc2a12, Slc36a2, Slc7a4, Syt3, Taf4a, Tbc1d4, Zfp667
31	24	5.667	0.0164223	NA	NA	NA	Adra1b, Gpr22, Hlf, Kcnh2, Kcnj3, Mtm1	0.0794691	Acsl1, Adra1b, Ankrd32, Cadm4, Camk2a, Cnst, Entpd5, Fign, Gal3st3, Gca, Gpr22, Hlf, Kcnh2, Kcnj3, Kcnn2, Ky, Lrrc15, Mtm1, Nr3c2, Pde4a, Ppat, Sbk2, Slc16a10, Slc25a42
32	21	4.952	0.0135042	NA	NA	NA	Sp4, Tgfbr3	1	2310010M20Rik, 4632428C04Rik, AI464131, Ccbl2, Cngb3, Ehhadh, Gabrr2, Gm16119, Gpt, Klhl33, Lgi1, Lifr, Mylk4, Plxnb1, Ppip5k2, Prodh, Sec31b, Sp4, Tgfbr3, Trim7, Zfp612
33	34	11.206	0.0494949	tricarboxylic acid cycle	1.600809913e-07	Idh3b Mdh1 Sdhc Sucla2 Suclg2	Egln1, Hadha, Hopx, Pln, Sgca	0.582026	1700040L02Rik, Adhfe1, Akap7, Armc2, As3mt, Asb14, Atp5a1, Auh, Ccbl2, D3Ertd751e, Dcaf11, Dhrs4, Egln1, Etfa, Hadha, Hopx, Idh3b, Lamb3, Lrrc39, Mccc2, Mdh1, Mipep, Nfs1, Pccb, Pdk2, Phyh, Pln, Rbfox1, Ric8b, Sdhc, Sgca, Slc25a34, Sucla2, Suclg2
34	21	6.286	0.0326939	NA	NA	NA	Acadm, Gpr22, Hadha, Mitf, Pln, Slc2a4	0.0585978	1700040L02Rik, Acadm, Adhfe1, Atp5a1, Atpaf1, Cpeb3, Dhrs11, Fam174b, Gpr22, Hadha, Lamb3, Me3, Mitf, Nmnat3, Pcca, Pccb, Pln, Ppm1k, Slc25a11, Slc27a1, Slc2a4
35	25	5.36	0.0202699	transmembrane transport	0.0137694	Kcnh2 Kcnn2 Magt1 Slc16a10 Slc16a7 Slc22a3 Slc25a42	Adra1b, Gpr22, Grhl2, Kcnh2	0.625382	2310067B10Rik, Adra1b, Cadm4, Cpn2, Entpd5, Fign, Gal3st3, Gpr22, Grhl2, Iqsec1, Kcnh2, Kcnn2, Ky, Lrrc15, Magt1, Mtr, Pde4a, Pdss2, Pigo, Sbk2, Slc16a10, Slc16a7, Slc22a3, Slc25a42, Smarcd1
36	24	5.125	0.0164223	NA	NA	NA	Gpr22, Grb14, Kcnh2, Kcnj3	0.582026	Ankrd32, Cadm4, Camk2a, Cnst, Entpd5, Fign, Gal3st3, Gpr155, Gpr22, Grb14, Kcnh2, Kcnj3, Kcnn2, Ky, Lrrc15, Lynx1, Mfap3l, Paqr9, Pde4a, Pitrm1, Ppp2r3a, Sbk2, Slc22a3, Wnt5a
37	29	9.517	0.0306505	ion transport	0.011373	Adra1a Cacna1s Nnt P2ry1 Pnpla8 Prkce Scn4b Slc2a4 Wnk2	Adra1a, Cacna1s, Slc2a4, Thrb	0.879407	Adra1a, Agtpbp1, Aldh6a1, Arhgap26, Cacna1s, Cobll1, Dbt, Dgat2, Epb4.1, Fbxo31, Galm, Gm16119, Ldhd, Mylk4, Nampt, Nnt, P2ry1, Pank1, Pcnt, Pnpla8, Prkce, Rps6ka5, Scn4b, Slc2a4, Slco5a1, Svip, Thrb, Tmem150c, Wnk2
38	31	8.871	0.0376706	NA	NA	NA	Abcc9, Tbc1d4	1	2310067B10Rik, 9030617O03Rik, Abcc9, Agpat3, Bmp7, Celsr2, Clcn3, Dus4l, Entpd6, Eral1, Impa2, Kcnd2, Klhl23, Klhl33, Lrrc15, Mme, Nqo2, Oma1, Plxnb3, Ptcd3, Scn4a, Slc16a10, Slc25a22, Slc2a12, Tbc1d4, Tmem135, Tmem143, Tmem25, Uqcrc2, Vars2, Zfp667
39	23	5.565	0.0226642	NA	NA	NA	Crhr2, Gpr22, Hadha	1	2310067B10Rik, Bzw2, Cpeb3, Cpn2, Crhr2, Entpd5, Fam174b, Gpr22, Hadha, Idh3a, Kcnn2, Lrrc15, Nmnat3, Pde4a, Ppm1k, Rap1gap2, Rtn4ip1, Sbk2, Slc16a10, Slc22a3, Slc25a42, Slc27a1, Smarcd1
40	24	5.208	0.0164223	NA	NA	NA	Ltbp4	1	1500009L16Rik, C1qtnf7, Camkk1, Carhsp1, Comp, Cygb, Gipc2, Hn1, Kbtbd11, Kctd15, Ltbp4, Map3k14, Med10, Mical1, Nupr1, Panx1, Pi16, Pmp22, Prelp, Radil, Rbp1, Serping1, Sod3, Wisp2
41	29	9.655	0.0306505	oxidation reduction	0.0169369	Adhfe1 Dhrs11 Etfa Maob Mdh1 Me3 Sdhc	Hopx, Maob, Mitf, Pln, Sgca, Slc2a4	0.156008	1700040L02Rik, Adhfe1, As3mt, Asb14, Atp5a1, C030006K11Rik, Ccbl2, Dcaf11, Dhrs11, Efnb3, Etfa, Fastk, Hopx, Lamb3, Lrrc39, Maob, Mccc2, Mdh1, Me3, Mitf, Pcp4l1, Pln, Rbfox1, Rhot2, Ric8b, Sdhc, Sgca, Slc25a29, Slc2a4
42	25	6.48	0.0202699	enzyme linked receptor protein signaling pathway	0.00139304	Adamtsl2 Cilp Gab2 Ltbp4 Nox4 Nppa Serpine2 Sphk1 Spry1	Gab2, Ltbp4, Nox4, Nppa, Pkd2, Sphk1	0.0901375	Adamtsl2, Arl8a, Cilp, Comp, Cygb, Dkk3, Dlg2, Eya2, Fam26e, Fibin, Fxyd6, Gab2, Il17rd, Ltbp4, Nox4, Nppa, Nupr1, Pi16, Pkd2, Pmp22, Prelp, Serpine2, Serping1, Sphk1, Spry1
43	28	7.75	0.0284858	enzyme linked receptor protein signaling pathway	0.000392036	Adamtsl2 Ctgf Cyr61 Gab2 Lrp1 Nox4 Nppa Ptprn Sphk1 Spry1	Ctgf, Cyr61, Gab2, Nox4, Nppa, Pkd2, Sphk1	0.0585978	1500009L16Rik, Adamtsl2, Cacnb1, Comp, Ctgf, Cyp1b1, Cyr61, Dkk3, Eya2, Fam26e, Fibin, Fxyd6, Gab2, Itgbl1, Lrp1, Nox4, Nppa, Nupr1, Pkd2, Prelp, Ptprn, Serpinf1, Sh3rf3, Slc30a4, Sphk1, Spry1, Tmbim1, Tspan17
44	21	5.19	0.0284858	NA	NA	NA	Ghr, Gtf2i	1	Abca12, Abcc8, Actr3b, Adi1, Amigo1, Cnst, Creg1, D2hgdh, Dcaf12l1, Ghr, Gtf2i, Hdac11, Lgi3, Mtr, Nr1d2, Osbp2, Ppp1r26, Psap, Slc20a2, Trmt2b, Ttc38
45	21	6.476	0.0135042	positive regulation of signal transduction	0.0280642	Gdf6 Hbegf Myo1c Tgm2 Ulk3	Fhl1, Fstl3, Hbegf, Tgm2	0.466549	Bhlhe40, Fgl2, Fhl1, Fstl3, Galns, Gdf6, Hbegf, Itga5, Lrp8, Myo1c, Pfkp, Plp2, Rras2, Slc22a4, Slc41a2, Tgm2, Tln1, Tmem88b, Tnfrsf23, Uck2, Ulk3
46	24	6.125	0.0164223	NA	NA	NA	Adra1b, Aifm1, Gpr22, Grhl2	0.582026	2310067B10Rik, Abcd3, Adra1b, Aifm1, Ankrd32, Cyb5r2, Entpd5, Gal3st3, Gpr22, Grhl2, Idh3a, Iqsec1, Kcnn2, Ky, Lrrc15, Mmachc, Pde4a, Sbk2, Scn4a, Slc16a10, Slc22a3, Slc25a42, Smarcd1, Tbc1d16

## Sheet: KOTAC Modules
Module_ID	Module_size	Average_degree	Module_pvalue	GO_Term	GO_Term_pvalue	Hit_genes	Cardiovascular_genes	Cardiovascular_gene_pvalue	Module_gene
1	39	12.103	0.000296832	phosphorus metabolic process	0.00220357	Arhgap26 Atp2a2 Camk2a Dbt Entpd5 Fgf13 Ldhd Nampt Ndufs1 Pank1 Pfkm Pln Ppm1k Ptpn3 Tbc1d4	Adra1a, Atp2a2, Cd28, Mitf, Pfkm, Pln, Tbc1d4, Thrb	0.0706586	1110018G07Rik, Adi1, Adra1a, Aldh6a1, Arhgap26, Asb15, Atp2a2, Bcl7a, Camk2a, Cd28, Clec18a, Dbt, Dcaf12l1, Dnajc28, Efcab2, Entpd5, Fgf13, Fyco1, Isoc1, Kbtbd7, Kcna7, L2hgdh, Ldhd, Mccc1, Mitf, Nampt, Ndufs1, Nr3c2, Osbp2, Pank1, Pcca, Pfkm, Pln, Ppm1k, Ptpn3, Rbfox1, Sdha, Tbc1d4, Thrb
2	39	12.026	0.000296832	fatty acid metabolic process	3.173216927e-08	Acadvl Acot1 Acot2 Acsl1 Cpt1b Cpt2 Crat Decr1 Eci2 Hadh	Acadvl, Aifm1, Crat, Hfe2, Hopx, Hrc, Plin5, Sod2, Whrn	0.0344542	Acadvl, Acot1, Acot2, Acp6, Acsl1, Adig, Aifm1, Apbb1, Atp5f1, Ccbl2, Cngb3, Cpt1b, Cpt2, Crat, Decr1, Dram2, Eci2, Etohi1, Fbp2, Fh1, Hadh, Hfe2, Hopx, Hrc, Idh3b, Jmjd4, Kcnv2, Magt1, Mdh1, Mrps31, Mtfp1, Nudt7, Plin5, Rxrg, Sod2, Sord, Tmem70, Whrn, Yars2
3	33	11.485	0.000296832	metal ion transport	0.000133476	Abcc9 Adra1a Atp2a2 Camk2a Kcna7 Kcnip2 Pln Prkce Slc22a5	Abcc9, Adra1a, Atp2a2, Cd28, Kcnip2, Pln, Slc22a5, Tbc1d4	0.0376277	3110057O12Rik, Abcc9, Adi1, Adra1a, Agl, Asb15, Atp2a2, Bcl7a, Camk2a, Cd28, Clec18a, Dbt, Dnajc28, Efcab2, Fastkd1, Fyco1, Kcna7, Kcnip2, L2hgdh, Nampt, Nr3c2, Pank1, Pcca, Pdk2, Pln, Ppp2r3a, Prkce, Prlr, Ptpn3, Rbfox1, Sgol2, Slc22a5, Tbc1d4
4	35	12.2	0.000296832	oxidation reduction	2.3381206105e-06	Acadm Adhfe1 Adi1 Aldh6a1 Echs1 Etfa Etfdh Hadha L2hgdh Ldhd Mlycd Sdha	Acadm, Adra1a, Hadha, Mlycd, Pln, Thrb	0.288339	0610009O20Rik, 1700040L02Rik, 3110057O12Rik, Acadm, Adhfe1, Adi1, Adra1a, Aldh6a1, Asb14, Bcl7a, Blcap, Clec18a, Coq9, Dbt, Echs1, Etfa, Etfdh, Fundc2, Fyco1, Hadha, Hspa5, L2hgdh, Ldhd, Mlycd, Mylk4, Pank1, Pcca, Pln, Ppm1k, Pxmp4, Ric8b, Sdha, Slc25a34, Thrb, Tnni3k
5	33	8.545	0.000296832	NA	NA	NA	Adra1b, Whrn	1	2310010M20Rik, 3110002H16Rik, 9030617O03Rik, Acot1, Acot3, Adra1b, Aldh5a1, Ank, Cadm4, Camk2a, Car14, Gabrr2, Gal3st3, Idh1, Impa2, Klhl33, Lpcat3, Lrrc15, Mme, Pdp2, Plbd1, Plxnb1, Plxnb3, Pomt1, Qsox2, Retsat, Scn4b, Serac1, Slc25a22, Slc36a2, Stard10, Tmem25, Whrn
6	33	7.909	0.000296832	regulation of cell migration	0.000845466	Ace Anxa3 Bcr Cx3cl1 F2r Foxc2 Msn	Ace, F2r, Foxc2, Ltbp4	1	2200002D01Rik, Ace, Anxa3, Arfgap3, Ass1, Atp6v1h, Bcr, Bgn, Chpf2, Cttn, Cx3cl1, Dap, Dlgap4, Evi5, F2r, Foxc2, Frzb, Fxyd6, Gm5424, Ltbp4, Mical1, Msn, Mtpn, Myo1d, Nupr1, Plekha4, Sgms2, Slc16a3, Slc1a4, Tmem43, Trim47, Unc5b, Zyx
7	42	17.5	0.000296832	angiogenesis	0.0211444	Anxa3 Col18a1 Ecm1 Ptgis Serpinf1 Tgfbr2	Col18a1, Fstl1, Ptgis, Tgfbr2, Tgif1	0.977928	Actn1, Anxa3, Ap3s1, Arf3, Arhgef40, Atp8b2, B4galnt1, Bgn, Cdr2l, Cenpt, Col18a1, Dap, Dnm3os, Ecm1, Edem1, Emilin1, Emp1, Fam129b, Fstl1, Gba, Loxl1, Meox1, Mmp23, Nek6, Numbl, Pcolce, Phlda3, Pi4k2b, Ppp1r9b, Ptgis, Rai14, Rcc2, Rsu1, Sdcbp, Sept5, Serpine2, Serpinf1, Sh3gl1, Sparc, Tgfbr2, Tgif1, Zbtb7c
8	47	17.83	0.000296832	skeletal system development	0.00439828	Col5a2 Fgfr1 Ltbp3 Mgp Runx1 Tgfbr1 Tulp3	Arsb, Fbln5, Fgfr1, Lox, Mgp, Postn, Runx1, Tgfbr1, Tulp3	0.0706586	Acot10, Actn1, Adcy7, Anxa4, Arhgap1, Arhgef40, Arsb, B4galnt1, Bgn, Ckap4, Col5a2, Col8a1, Colec12, Enpp1, Ephb6, Fam129a, Farp1, Fbln5, Fgfr1, Gpc6, Jazf1, Kcnj15, Leprel2, Lox, Loxl3, Lrrk1, Ltbp3, Megf10, Mgp, Mrc2, Myof, Naalad2, Orai2, Plp2, Postn, Ptprf, Rab31, Rasa3, Rnf149, Runx1, Slc1a3, Slc41a2, Srpx2, Taok3, Tgfbr1, Tnfaip6, Tulp3
9	37	10.757	0.000296832	NA	NA	NA	Adra1b, Crat, Hfe2, Kcnh2, Whrn	0.681264	9030617O03Rik, Acot1, Acot3, Adra1b, Agpat3, Aldh5a1, Asb15, Clcn1, Cpn2, Crat, Dhrs11, Entpd6, Gal3st3, Hfe2, Idh3a, Impa2, Jmjd4, Kcnh2, Kcnv2, Lingo3, Lpcat3, Lrrc14b, Lrrc15, Magt1, Mme, Oma1, Pdp2, Plbd1, Plxnb1, Retsat, Rxrg, Slc22a3, Slc36a2, Tmem25, Ttc38, Whrn, Zfp759
10	35	12.914	0.000296832	biological adhesion	1.114016222e-05	Aebp1 Col12a1 Col8a2 Fat1 Fbln5 Itgb5 Omd Pcdh9 Ptprf Tnfaip6 Tro	Fbln5, Lox, Pkd2, Sfrp2, Tgfbr1	0.605737	Adcy7, Aebp1, Anxa4, Aspn, Col12a1, Col5a2, Col8a2, Colec12, Crispld1, Ephb6, Eya2, Fam129a, Fat1, Fbln5, Ism1, Itgb5, Itgbl1, Kcnj15, Klhl29, Lox, Loxl3, Ltbp3, Naalad2, Omd, Pamr1, Pcdh9, Pkd2, Ptprf, Runx2, Sfrp2, Sh3d19, Srgap3, Tgfbr1, Tnfaip6, Tro
11	41	16.902	0.000296832	extracellular structure organization	1.486254912e-07	Ccdc80 Col3a1 Col5a1 Eln Emilin1 Lepre1 Nid1 Sox9	Bmp1, Col15a1, Col3a1, Col5a1, Eln, Fbn1, Fstl1, Lpar1, Sox9	0.0376277	Bcat1, Bmp1, C1qa, Capza1, Ccdc80, Cercam, Clip3, Col15a1, Col3a1, Col5a1, Col6a1, Col6a2, Ctss, Dlg4, Eln, Emilin1, Fbn1, Fstl1, Gpc6, Gpr153, Gpx8, Itih5, Kdelr3, Lepre1, Leprel2, Lhfpl2, Lpar1, Ly86, Mrc2, Mxra7, Nid1, Oaf, Pcolce, Rcn3, S1pr2, Sept11, Soat1, Sox9, Sparc, Twist1, Txndc5
12	40	15.75	0.000296832	regulation of cell growth	0.00440237	Col14a1 Dact3 Enpp1 Rtn4 Sfrp2 Wisp1	Clu, Ddah1, Des, Lox, Myh10, Runx1, Sfrp2, Uchl1	0.0794691	Aebp1, Akr1b8, Ano10, Anxa4, Aspn, C1qtnf6, Chpf, Clu, Col14a1, Col16a1, Col8a2, Dact3, Ddah1, Des, Enpp1, Ephb6, Fam198b, Gpx3, Gxylt2, Itga11, Itgbl1, Lox, Ltbp3, Mvp, Myh10, Pamr1, Plp2, Pycr1, Rnf149, Rtn4, Runx1, Scn1b, Sfrp2, Shisa4, Srgap3, Srpx2, Star, Tpd52, Uchl1, Wisp1
13	42	15.976	0.000296832	negative regulation of peptidase activity	0.00268549	App Ecm1 Serpinb6a Serpinf1 Sfrp1 Timp2	Mgp, Ptgis, Sfrp1	1	2610002J02Rik, Aff3, Anxa3, App, Bend6, Bgn, C1ra, C1s, Cd52, Ctsk, D630003M21Rik, Dok1, Ecm1, Eid1, Fam20a, Gm6548, Gpm6b, Islr, Lhfp, Loxl1, Megf10, Mgp, Mmp23, Mxra8, Numbl, Olfml3, Pmepa1, Ppic, Prss23, Pstpip1, Ptgis, Rbp1, Serpinb6a, Serpinf1, Sfrp1, Thbs3, Timp2, Tmem176b, Tmem45a, Tspo, Vat1, Zbtb7c
14	35	11.286	0.000296832	response to endogenous stimulus	0.000697561	Col16a1 Enpp1 Fgfr1 Lox Ltbp3 Pkd2 Prmt2 Ptprf Sulf1 Tgfbr1	Fgfr1, Lox, Pkd2, Tgfbr1	1	Adcy7, Antxr1, B4galnt1, Col12a1, Col16a1, Dpysl3, Enpp1, Ephb6, Eya2, Fam129a, Fat1, Fgfr1, Ildr2, Itgb5, Itgbl1, Klhl29, Lox, Loxl3, Ltbp2, Ltbp3, Myof, Pamr1, Pcdh9, Pkd2, Pon2, Prmt2, Ptprf, Qsox1, Rnf149, Shc4, Shisa3, Slc41a2, Sulf1, Svep1, Tgfbr1
15	37	12.946	0.000296832	hemostasis	2.05044732e-05	Anxa5 Axl Efemp2 F2r Pdpn Serpine2	Efemp2, F2r, Pdpn, Ptgis, Sox9, Tgfbr2, Tgif1	0.144766	5430435G22Rik, Anxa1, Anxa5, Apbb1ip, Arhgef40, Axl, Bgn, Coro1a, Csf2rb, Ctdspl, Ecm1, Edem1, Efemp2, Emp1, F2r, Fam129b, Gba, Iqgap1, Layn, Mfap5, Mob3a, Myo1d, Nek6, Numbl, Pde1a, Pdpn, Ptgis, Rai14, Rtkn, Serpine2, Sox9, Tgfbr2, Tgif1, Tmem43, Tmem45a, Zbtb7c, Zyx
16	39	15.333	0.000296832	collagen fibril organization	1.0367e-10	Adamts2 Col1a1 Col1a2 Col3a1 Col5a1 Col5a2 Lepre1	Arsb, Col1a1, Col3a1, Col5a1, Fbn1, Fn1, Fzd1, Postn	0.0706586	Adamts2, Arsb, Bcat1, Ccrl1, Clec11a, Col1a1, Col1a2, Col3a1, Col5a1, Col5a2, Col6a1, Col6a2, Col8a1, Ctsk, Ctss, Dclk1, Dlg4, Dnm1, Dse, Enpp1, Fam198a, Fbn1, Fn1, Fndc1, Fzd1, Gli2, Gpc6, Gpr153, Gria3, Itih5, Lepre1, Mrc2, Myof, Naalad2, Pcolce, Postn, Ptgfrn, Tnfaip6, Zmat3
17	33	9.667	0.000296832	oxidation reduction	0.00249833	Adhfe1 Dhrs4 Etfa Hadh Hadhb Mdh1 Oxa1l Phyh Sdhc	Gpr22, Hadhb, Hopx, Mitf, Pln	0.560967	1700040L02Rik, Adhfe1, As3mt, Asb14, Atp5a1, BC025920, Cecr2, Dcun1d2, Dhrs4, Efnb3, Epha4, Etfa, Fign, Gm1078, Gpr22, Hadh, Hadhb, Hnmt, Hopx, Lrrc39, Mccc2, Mdh1, Mitf, Mov10l1, Oxa1l, Phyh, Pln, Ppm1k, Ric8b, Rxrg, Sdhc, Svip, Tnni3k
18	40	12.375	0.000296832	transmembrane transport	0.000139742	Abcc9 Atp2a2 Kcnip2 Kcnj3 Myh6 Pkd2l2 Scn4a Slc22a5 Slc25a12 Slc2a12 Slc36a2	Abcc9, Atp2a2, Crat, Kcnip2, Kcnj3, Maob, Myh6, Slc22a5, Whrn	0.03537	2310067B10Rik, 9030617O03Rik, Abcc9, Acot1, Acsm5, Aldh5a1, Atp2a2, Crat, Dennd4b, Dis3l, Galm, Hibadh, Ipo13, Kcnip2, Kcnj3, Maob, Mme, Myh6, Nsmaf, Osgepl1, P2ry1, Pdk2, Pdp2, Pkd2l2, Plbd1, Plxnb1, Plxnb3, Retsat, Rhot2, Rmnd1, Scn4a, Slc22a5, Slc25a12, Slc2a12, Slc36a2, Tmem150c, Tmem65, Trim7, Ttc38, Whrn
19	33	9.545	0.000296832	NA	NA	NA	Adra1b, Hfe2, Whrn	1	9030617O03Rik, Acot1, Acot3, Adig, Adra1b, Aldh5a1, Car14, Ccbl2, Clcn1, Cpn2, Dhodh, Dlst, Gal3st3, Hfe2, Idh1, Impa2, Kcnv2, Lamb3, Lingo3, Lrrc15, Magt1, Nqo2, Plbd1, Plxnb1, Rxrg, Sbk2, Slc16a7, Slc22a3, Slc36a2, Stard10, Whrn, Zfp629, Zfp759
20	40	15.3	0.000296832	negative regulation of response to stimulus	1.008608202e-05	Ecm1 Gba Phlda3 Ptgis Serpine2 Serpinf1 Sfrp1 Sox9 Tgif1 Timp2 Tnfrsf1b Twist1	F2r, Mgp, Ptgis, Sfrp1, Sox9, Tgif1, Tnfrsf1b	0.182282	2200002D01Rik, 2610002J02Rik, Anxa3, App, Arhgef40, Bgn, Cenpt, Ctdspl, Ecm1, Emp3, F2r, Fam129b, Gba, Megf10, Meox1, Mfap5, Mgp, Mmp23, Mob3a, Myo1d, Numbl, Olfml3, Phlda3, Pmepa1, Ptgis, Rai14, Serpinb6a, Serpine2, Serpinf1, Sfrp1, Sox9, Tgif1, Timp2, Tmem43, Tmem45a, Tnfrsf1b, Twist1, Vat1, Zbtb7c, Zyx
21	35	11.029	0.000296832	carboxylic acid catabolic process	0.000192518	Acadm Acads Auh Etfdh Hadha	Acadm, Crat, Hadha, Plin5, Pln, Slc22a5	0.288339	0610009O20Rik, 1700040L02Rik, 3110057O12Rik, Acadm, Acads, Acat1, Adhfe1, Asb14, Auh, Coq9, Crat, Dbt, Dcaf11, Etfdh, Fkrp, Fundc2, Hadha, Hspa5, Ldhd, Mipep, Mylk4, Ndufs1, Pcca, Plin5, Pln, Pxmp4, Ric8b, Sdhc, Slc22a5, Slc25a11, Slc25a20, Slc25a34, Stom, Suclg2, Tnni3k
22	42	15.405	0.000296832	regulation of response to external stimulus	0.000352878	Anxa1 Anxa5 Creb3 Pdpn Ptgis Serpine2 Serpinf1 Tnfrsf1b	Dchs1, Pdpn, Ptgis, Tnfrsf1b	1	Anxa1, Anxa5, Bace2, Cd109, Cd63, Creb3, Ctdspl, Dap, Dchs1, Ecm1, Elmo1, Fam129b, Fscn1, Gba, Gm5506, Igfbp7, Irf8, Meox1, Mfap5, Mob3a, Mtmr11, Myo1d, Npdc1, Olfml3, Pcdhb17, Pdpn, Plk3, Pqlc3, Ptgis, Rab4b, Rai14, Rbp1, Rtkn, S100a11, Serpine2, Serpinf1, Tmem45a, Tnfrsf1b, Tsku, Vat1, Zbtb7c, Zyx
23	42	14.857	0.000296832	organic acid catabolic process	4.91543585333e-06	Acadm Auh Echs1 Etfdh Got2 Hadha Mlycd	Abcc9, Acadm, Adra1a, Atp2a2, Crat, Hadha, Mitf, Mlycd, Pfkm, Pln, Slc22a5	0.0091659	0610009O20Rik, 1700040L02Rik, 3110057O12Rik, Abcc9, Acadm, Adhfe1, Adra1a, Agpat9, Asb14, Atp2a2, Auh, Camk2a, Coq9, Crat, Dbt, Echs1, Etfa, Etfdh, Gfm1, Got2, Hadha, Ldhd, Mitf, Mlycd, Mylk4, Pank1, Paqr9, Pcca, Pdk2, Pfkm, Pln, Ppm1k, Prlr, Pxmp4, Rbfox1, Ric8b, Scn4a, Slc22a5, Slc25a20, Tmem143, Tnni3k, Usp2
24	33	10.424	0.000296832	fatty acid beta-oxidation	2.693901726e-06	Acadm Echs1 Etfdh Hadha Mlycd	Acadm, Hadha, Mlycd, Pln	1	1700040L02Rik, Acadm, Acat1, Adhfe1, Asb14, Atp5a1, BC025920, Chrna2, Coq9, Dbt, Dcaf11, Dcun1d2, Dhrs4, Echs1, Etfa, Etfdh, Fundc2, Gnpat, Hadha, Hspa5, Ldhd, Lrrc39, Mlycd, Mylk4, Pcca, Peo1, Pln, Ppm1k, Pxmp4, Ric8b, Slc25a11, Slc25a34, Suclg2
25	37	11.162	0.000296832	fatty acid metabolic process	0.00136095	Acot1 Acot2 Acsm5 Cpt2 Decr1 Hadh	Hfe2, Hopx, Hrc, Whrn	1	1700040L02Rik, Acot1, Acot2, Acp6, Acsm5, Adig, As3mt, BC025920, Ccbl2, Cecr2, Clcn1, Cngb3, Cpt2, D3Ertd751e, Decr1, Efnb3, Fbp2, Fndc5, Hadh, Hfe2, Hopx, Hrc, Hsdl2, Kcnv2, Lrrc15, Lrrc39, Magt1, Mdh1, Nudt7, Plbd1, Rxrg, Slc36a2, Sord, Sucla2, Svip, Tmem70, Whrn
26	43	16.744	0.000296832	regulation of phosphate metabolic process	7.0445483e-05	Adcy7 Dlg2 Farp1 Fgfr1 Kirrel Rasa3 Sfrp1 Sfrp2 Srpx2 Taok3 Tgfbr1 Timp2 Uchl1	Fbln5, Fgfr1, Lox, Postn, Runx1, Sfrp1, Sfrp2, Tgfbr1, Uchl1	0.0515932	Adcy7, Anxa4, Bgn, Col16a1, Cyb5r3, Dlg2, Dnm1, Dok1, Ephb6, Fam198b, Farp1, Fbln5, Fgfr1, Gmfb, Gpx3, Gxylt2, Islr, Itgbl1, Kdelr3, Kirrel, Lox, Ltbp3, Megf10, Mpeg1, Nkd2, Pamr1, Plp2, Plxdc2, Postn, Rab31, Rasa3, Rtn4, Runx1, Sfrp1, Sfrp2, Slc1a3, Slc41a2, Srpx2, Taok3, Tgfbr1, Timp2, Tpd52, Uchl1
27	33	12.03	0.000296832	NA	NA	NA	Mgp, Ptgis, Sfrp1, Tnfrsf1b	1	2200002D01Rik, 2610002J02Rik, Ass1, Bgn, Cd63, Ctdspl, Cyb5r3, Dok1, Eid1, Emp1, Gpx8, Lgals1, Megf10, Mgp, Nkd2, Olfml3, Pmepa1, Pqlc3, Prss23, Ptgis, Ptprn, Radil, Rbp1, Serpinf1, Sfrp1, Timp2, Tmem43, Tmem45a, Tnfrsf1b, Trim46, Tspo, Vat1, Zbtb7c
28	33	13.606	0.000296832	regulation of peptidase activity	0.000395677	Bak1 Dap Ecm1 Lxn Pcolce Serpine2 Serpinf1	Bin1, Tgif1, Vim	1	Anxa5, Arf3, Atp8b2, Bak1, Bin1, Cdr2l, Cenpt, Clip2, Ctsz, Dap, Ecm1, Emp1, Fam129b, Gba, Kdelr3, Lxn, Mcm6, Meox1, Mmp23, Oaf, Pcolce, Phlda3, Ppp1r9b, Rab4b, Rcc2, Rhoc, S100a11, Serpine2, Serpinf1, Sh3gl1, Sparc, Tgif1, Vim
29	37	13.189	0.000296832	NA	NA	NA	Mapk7, Mgp, Ptgis, Sfrp1	1	2200002D01Rik, 2610002J02Rik, App, Arhgap22, Arl4c, Bend6, C1ra, C1s, Ctdspl, Cyb5r3, Dok1, Eid1, Fam20a, Islr, Mapk7, Megf10, Mgp, Mmp23, Myo1d, Nkd2, Olfml3, Phlda3, Pmepa1, Prss23, Pstpip1, Ptgis, Ptprn, Rbp1, Serpinb6a, Sfrp1, Spsb2, Timp2, Tmem43, Tmem45a, Tspo, Vat1, Zbtb7c
30	43	16.605	0.000296832	extracellular structure organization	2.1125969755e-07	Adamts2 Col3a1 Col5a1 Eln Emilin1 Fn1 Lepre1 Postn	Arsb, Bmp1, Col15a1, Col3a1, Col5a1, Eln, Fbn1, Fn1, Fstl1, Fzd1, Lpar1, Postn	0.00688189	Actn1, Adamts2, Arsb, B4galnt1, Bcat1, Bmp1, Capza1, Ckap4, Col15a1, Col3a1, Col5a1, Col6a1, Col6a2, Col8a1, Dclk1, Eln, Emilin1, Emp1, Epb4.1l2, Fbn1, Fcgr1, Fjx1, Fn1, Fstl1, Fzd1, Gpc6, Gpr153, Gpx8, Itih5, Lepre1, Lpar1, Marcksl1, Mfap4, Mrc2, Myof, P2rx7, Postn, Prrg3, Ptgfrn, Sept11, Soat1, Txndc5, Ubtd2
31	38	13.079	0.000296832	negative regulation of hydrolase activity	0.0209175	Ecm1 Myo1d Serpinf1 Sfrp1 Timp2	Dchs1, F2r, Mgp, Nucb2, Pdpn, Ptgis, Sfrp1, Tnfrsf1b	0.0701433	Anxa3, Arhgef40, Ass1, Bend6, Bgn, C1ra, C1s, Ctdspl, Dchs1, Ecm1, F2r, Fam129b, Gba, Gpm6b, Megf10, Mfap5, Mgp, Mob3a, Mpzl1, Myo1d, Nucb2, Olfml3, Pcdhb17, Pdpn, Pqlc3, Ptgis, Rai14, Rbp1, Serpinf1, Sfrp1, Timp2, Tmem43, Tmem45a, Tnfrsf1b, Tuba1a, Vat1, Zbtb7c, Zyx
32	39	11.359	0.000296832	oxidation reduction	5.7090704e-09	Acadm Aco2 Adhfe1 Aldh4a1 Aldh6a1 Echs1 Egln1 Etfdh Hadha Ivd L2hgdh Ldhd Ndufs1 Nnt Sdha	Acadm, Egln1, Hadha, Mtm1	1	3110057O12Rik, Acadm, Aco2, Acss1, Adhfe1, Aldh4a1, Aldh6a1, Bcl7a, Blcap, Chrna2, Clec18a, Dbt, Dsg2, Echs1, Egln1, Epm2aip1, Etfdh, Fam174b, Fitm2, Fyco1, Gbas, Hadha, Hspa5, Ivd, L2hgdh, Ldhd, Mtm1, Mylk4, Ndufs1, Nnt, Pank1, Pcca, Pdss2, Pkia, Ppm1k, Sdha, Sec31b, Slc25a34, Slc27a1
33	33	10.727	0.000296832	NA	NA	NA	F2r, Mgp, Ptgis	1	1110038B12Rik, 2200002D01Rik, Acot9, Arhgef40, Ass1, Bgn, Ctdspl, Cyb5r3, Dok1, Eid1, F2r, Gmfb, Megf10, Meox1, Mgp, Msn, Myo1d, Nkd2, Npc2, Olfml3, Pmepa1, Ptgis, Ptprn, Rbp1, Rcc2, Slc16a3, Tmem43, Tmem45a, Trim46, Tspo, Unc5b, Vat1, Zbtb7c
34	37	12.351	0.000296832	fatty acid metabolic process	9.5107254e-06	Abcd3 Acad11 Acot1 Acsl1 Crat Dld Etfdh Hadha	Atp2a2, Crat, Gpsm1, Hadha, Slc2a4	0.681264	6330416G13Rik, Abcd3, Acad11, Acot1, Acsl1, Aldh6a1, Arhgap26, Atp2a2, Crat, Csdc2, Dennd4b, Dld, Dpyd, Etfdh, Etohi1, Fbxo31, Gpsm1, Hadha, Hsdl2, Jmjd4, Kcnv2, Mtfr1, Mylk4, Nceh1, Nudt12, P2ry1, Pdp2, Ppip5k2, Rhot2, Rmnd1, Sec31b, Slc25a12, Slc25a20, Slc2a4, Tbc1d16, Tmem143, Wnk2
35	41	17.244	0.000296832	collagen fibril organization	4.420133317e-06	Col14a1 Col5a2 Lox Sfrp2 Tgfbr1	Arsb, Ddah1, Fbln5, Fgfr1, Lox, Sfrp2, Tgfbr1	0.197645	Adcy7, Anxa4, Arsb, Col14a1, Col16a1, Col5a2, Col8a2, Colec12, Ddah1, Dlg2, Enpp1, Ephb6, Fam129a, Fam198a, Fbln5, Fcgr4, Fgfr1, Fndc1, Gli2, Gpx3, Gxylt2, Ism1, Itgbl1, Kcnj15, Kirrel, Klhl29, Lox, Lrrk1, Ltbp3, Naalad2, Olfm1, Pamr1, Plp2, Rasa3, Sfrp2, Slc1a3, Srgap3, Srpx2, Taok3, Tgfbr1, Tmem119
36	35	11.143	0.000296832	oxidation reduction	0.000382873	Adhfe1 Dhrs4 Etfa Hadh Hadha Hadhb Hibadh Idh3b Phyh Suclg2	Hadha, Hadhb, Hopx, Hrc, Pln	0.605737	1700040L02Rik, 3110057O12Rik, Acat1, Adhfe1, As3mt, Asb14, Atp5a1, BC025920, Cecr2, Clec18a, D3Ertd751e, Dhrs4, Efnb3, Epha4, Etfa, Fundc2, Hadh, Hadha, Hadhb, Hibadh, Hopx, Hrc, Idh3b, Lrrc39, Mipep, Pdss2, Phf20l1, Phyh, Pln, Ppm1k, Pxmp4, Ric8b, Rxrg, Slc25a11, Suclg2
37	33	9.788	0.000296832	NA	NA	NA	Mgp	1	2200002D01Rik, 2410006H16Rik, 2610002J02Rik, Acot9, Arfgap3, Arhgap22, Arl4c, Bend6, Creb3, Cx3cl1, Cyb5r3, Dok1, Ehmt2, Eid1, Frzb, Fxyd6, Gm5424, Klc1, Map3k14, Mgp, Myo1d, Nkd2, Phlda3, Pmepa1, Pold4, Ptprn, Rbp1, Slc16a3, Slc1a4, Spsb2, Tspo, Unc5b, Vat1
38	35	10.4	0.000296832	transmembrane transport	0.0240876	Kcnip2 Kcnj3 Mfsd7c Myh6 Pkd2l2 Scn4a Slc22a3 Slc2a12	Adra1b, Kcnip2, Kcnj3, Maob, Myh6, Whrn	0.288339	2310067B10Rik, Acot1, Acot3, Adra1b, Agbl2, Aldh5a1, Cpn2, Dis3l, Gal3st3, Galm, Ipo13, Kcnip2, Kcnj3, Klhl33, Lingo3, Lrrc15, Maob, Mfsd7c, Mme, Myh6, Pdp2, Pkd2l2, Plxnb1, Ptgr2, Retsat, Rmnd1, Scn4a, Slc22a3, Slc2a12, Tarsl2, Tmem135, Tmem25, Ttc38, Uqcc, Whrn
39	33	13.667	0.000296832	regulation of protein localization	0.0201363	Arhgdia Cd34 Litaf Tax1bp3 Tnfrsf1a	Anxa2, Lmna, Pdpn, Plat, Tnfrsf1a	0.560967	Anxa2, Arhgdia, Arpc1b, Arpc3, Bace2, Capg, Carhsp1, Cd34, Ch25h, Ddx39, Elmo1, Endod1, Entpd2, Fxyd5, Gm5506, Kctd15, Litaf, Lmna, Npc2, Npdc1, Pdpn, Pi16, Plat, Pmp22, Ppp1r18, Ptma, Rap1b, Rhoc, S100a11, Tagln2, Tax1bp3, Tnfrsf1a, Tsku
40	39	14.308	0.000296832	NA	NA	NA	Mgp, Ptgis, Sfrp1, Tnfrsf1b	1	Anxa1, Arhgef40, Ass1, Bgn, Cd63, Clip2, Creb3, Ctdspl, Dap, Dpep2, Ecm1, Fam129b, Gba, Igfbp7, Lpcat2, Mfap5, Mgp, Mob3a, Myo1d, Nckap5l, Numbl, Olfml3, Phlda3, Plk3, Pmepa1, Pqlc3, Ptgis, Ptms, Rai14, Rbp1, Sfrp1, Tmem176a, Tmem43, Tmem45a, Tnfrsf1b, Trim46, Vat1, Zbtb7c, Zyx
41	50	19.48	0.000296832	extracellular structure organization	0.000603966	Adamts2 Col14a1 Eln Fbln5 Gpm6b Postn	Arsb, Eln, Fbln5, Postn, Runx1	1	Adamts2, Aff3, Anxa4, Arsb, Aspn, Bgn, Cercam, Col14a1, Col27a1, Ctsk, Ctss, D630003M21Rik, Dnm1, Eln, Fam198a, Farp1, Fbln5, Fcgr4, Gpc6, Gpm6b, Gpr124, Gpr153, Islr, Leprel2, Loxl1, Lrrk1, Megf10, Mfap4, Mmp23, Mrc2, Mxra7, Myof, P2rx7, Pdgfrl, Plp2, Plxdc2, Postn, Rab31, Rasa3, Renbp, Rsu1, Runx1, S1pr2, Scpep1, Shc2, Slc1a3, Srpx2, Thbs3, Tmem119, Twist1
42	44	18.568	0.000296832	vasculature development	1.89626302e-05	Col8a2 Ddah1 Fgfr1 Fzd1 Fzd2 Lox Rtn4 Runx1 Sfrp2 Srpx2	Ddah1, Fbln5, Fgfr1, Fzd1, Fzd2, Lox, Runx1, Sfrp2, Tgfb3, Uchl1	0.0297095	Adamts2, Adcy7, Aebp1, Anxa4, Col14a1, Col16a1, Col8a2, Colec12, Ddah1, Enpp1, Ephb6, Fam198b, Farp1, Fbln5, Fcgr4, Fgfr1, Fzd1, Fzd2, Gpx3, Gxylt2, Itga11, Lox, Ltbp3, Naalad2, Pdgfrl, Plp2, Rab31, Rasa3, Rgs10, Rnf149, Rtn4, Runx1, Sfrp2, Shc2, Slc1a3, Srgap3, Srpx2, Star, Taok3, Tgfb3, Tmem119, Tns3, Uchl1, Wisp1
43	33	11.424	0.000296832	regulation of response to external stimulus	0.0025823	Anxa1 Anxa2 F2r Pdpn Ptgis Tnfrsf1b	Anxa2, Dchs1, F2r, Ltbp4, Pdpn, Ptgis, Tnfrsf1b	0.0901375	Ankrd27, Anxa1, Anxa2, Arhgef40, Axl, Bean1, Ctdspl, Dap, Dchs1, F2r, Fbxw17, Gba, Igfbp7, Inpp5d, Iqgap1, Layn, Ltbp4, Meox1, Mfap5, Mob3a, Myo1d, Nckap5l, Nfkbiz, Panx1, Pdpn, Ptgis, Rai14, Rtkn, S100a11, Tmem43, Tnfrsf1b, Zbtb7c, Zyx
44	44	17.432	0.000296832	collagen fibril organization	5.596825128e-06	Col14a1 Col5a2 Lox Sfrp2 Tgfbr1	Arsb, Ddah1, Fbln5, Fn1, Fzd1, Lox, Sfrp2, Tgfbr1	0.114758	Adcy7, Aebp1, Anxa4, Arsb, Aspn, Clec11a, Col14a1, Col5a2, Col8a2, Colec12, Ddah1, Dsel, Enpp1, Ephb6, Fam129a, Fbln5, Fn1, Fndc1, Fzd1, Gli2, Golim4, Gria3, Gxylt2, Igsf10, Ism1, Itih5, Kcnj15, Klhl29, Lox, Lrrk1, Naalad2, Pamr1, Pdgfrl, Ptprf, Runx2, S1pr2, Sfrp2, Sh3d19, Shisa4, Srgap3, Srpx2, Tgfbr1, Tnfaip6, Tns3
45	46	18.63	0.000296832	extracellular structure organization	2.7485686395e-10	Ccdc80 Col14a1 Col1a1 Col1a2 Col3a1 Col5a1 Eln Fn1 Gpm6b Nid1	Col1a1, Col3a1, Col5a1, Eln, Fn1, Fstl1, Lpar1, Mmp2, Ncf1, Pak1	0.0302545	Aspn, C1qtnf6, Ccdc80, Clec11a, Clip3, Col14a1, Col1a1, Col1a2, Col27a1, Col3a1, Col5a1, Col6a1, Ctsk, Ctss, D630003M21Rik, Dse, Dsel, Eln, Fam198a, Fcgr4, Fn1, Fstl1, Gli2, Gm6548, Gpm6b, Gpr153, Gpx8, Igsf10, Il10ra, Itih5, Loxl1, Lpar1, Mfap4, Mmp2, Mxra7, Ncf1, Nid1, Pak1, Pdgfrl, Prx, Rcn3, Scpep1, Serp1, Tmem119, Tpbg, Vav1
46	46	18.609	0.000296832	extracellular structure organization	1.31400115e-13	Adamts2 Ccdc80 Col14a1 Col1a1 Col1a2 Col3a1 Col5a1 Col5a2 Fn1 Lepre1 Postn Sox9	Arsb, Col1a1, Col3a1, Col5a1, Ddah1, Fn1, Fstl1, Fzd1, Postn, Prkcd, Sox9	0.0134044	Adamts2, Aebp1, Arsb, Aspn, Ccdc80, Chpf, Ckap4, Clec11a, Col14a1, Col16a1, Col1a1, Col1a2, Col3a1, Col5a1, Col5a2, Col6a1, Col8a1, Ddah1, Dse, Dsel, Enpp1, Fam198a, Fcgr4, Fn1, Fndc1, Fstl1, Fzd1, Gli2, Gpc6, Gpr153, Gpx8, Grn, Hmha1, Itih5, Jazf1, Klhl29, Lepre1, Mrc2, Myof, Naalad2, Pdgfrl, Postn, Prkcd, Sox9, Srpx2, Tns3
47	33	10.303	0.000296832	biological adhesion	0.00496461	Adam9 Boc Col12a1 Fat1 Itgb5 Ptprf Srpx2 Svep1	Adam9, Gab2, Nox4, Pkd2	1	Adam9, Arfgap3, Arl8a, Atp9b, Boc, Col12a1, Cttn, Eya2, Fam46b, Fat1, Frzb, Gab2, Itgb5, Itgbl1, Loxl3, Loxl4, Lrp1, Ltbp2, Ltbp3, Nkd2, Nox4, Pkd2, Pon2, Ptprf, Qsox1, Reck, Scx, Sh3rf3, Shc4, Slc41a2, Srpx2, Svep1, Zfyve28
48	36	14.389	0.000296832	negative regulation of molecular function	0.000287458	Anxa1 Anxa3 Dap Ecm1 Gba Iqgap1 Myo1d Nek6 Rtkn Serpine2 Serpinf1	Actn4, Cxcl10, Pdpn, Tgfbr2, Tgif1, Tnfrsf1b	0.314944	Actn4, Anxa1, Anxa3, Arhgef40, Atp8b2, Axl, Bean1, Bgn, Ctdspl, Cxcl10, Dap, Ecm1, Edem1, Emp1, Fam129b, Gba, Igfbp7, Iqgap1, Layn, Meox1, Mfap5, Mob3a, Myo1d, Nckap5l, Nek6, Numbl, Pdpn, Rai14, Rtkn, Serpine2, Serpinf1, Sparc, Tgfbr2, Tgif1, Tmem45a, Tnfrsf1b
49	35	9.657	0.000296832	negative regulation of signal transduction	0.0315753	Frzb Lrp1 Nkd2 Rasa3 Uchl1 Zfyve28	Nox4, Pkd2, Uchl1	1	Adc, Arfgap3, Arl8a, Atp9b, Cacnb1, Cttn, Cx3cl1, Dok1, Farp1, Frzb, Fxyd6, Ildr2, Itgb5, Itgbl1, Loxl3, Lrp1, Ltbp2, Ltbp3, Nkd2, Nox4, Pkd2, Pon2, Qsox1, Rasa3, Scx, Sh3rf3, Shc4, Slc1a4, Slc41a2, Svep1, Thbs3, Tspan17, Uchl1, Wbscr27, Zfyve28
50	49	18.918	0.000296832	regulation of cell development	0.0146569	App Numbl Serpinf1 Sfrp1 Sox9 Timp2 Tspo Twist1	Efemp2, Fstl1, Mgp, Ptgis, Sfrp1, Sox9, Tkt	0.391319	1110038B12Rik, 2610002J02Rik, Anxa3, App, Arhgef40, Bgn, Ctsz, Cyb5r3, Dok3, Efemp2, Emilin1, Emp1, Fam129b, Fam198a, Fstl1, Gm6548, Gpx8, Islr, Leprel2, Lhfp, Lhfpl2, Loxl1, Lrrk1, Ly86, Megf10, Mfap4, Mgp, Mmp23, Numbl, Olfml3, Pcolce, Pi4k2b, Pmepa1, Prss23, Ptgis, Sept5, Serpinf1, Sfrp1, Sox9, Thbs3, Timp2, Tkt, Tmem176a, Tmem45a, Tpbg, Tspo, Twist1, Vat1, Zbtb7c
51	51	20.216	0.000296832	collagen fibril organization	1.643835465e-05	Adamts2 Col14a1 Col5a2 Lox Sfrp2	Arsb, Ddah1, Fbln5, Fn1, Fzd2, Lox, Pak1, Prkcd, Sfrp2	0.0901375	Adamts2, Adcy7, Aff3, Arsb, Aspn, Col14a1, Col27a1, Col5a2, Col8a2, Colec12, Ctsk, Ctss, D630003M21Rik, Ddah1, Dse, Ephb6, Fam198a, Fbln5, Fcgr4, Fn1, Fndc1, Fzd2, Gli2, Gpx3, Gxylt2, Hexb, Kirrel, Lox, Loxl1, Lrrk1, Ltbp3, Mfap4, Mrc2, Naalad2, Nradd, P2rx7, Pak1, Pdgfrl, Plp2, Plxdc2, Prkcd, Rab31, Rasa3, Sfrp2, Shc2, Slc1a3, Srgap3, Srpx2, Tmem119, Tmem176a, Wisp1
52	50	20.7	0.000296832	extracellular structure organization	1.103252155e-06	Ccdc80 Col14a1 Col1a1 Col1a2 Eln Fbln5 Fn1 Sfrp2	Ccr2, Col1a1, Ddah1, Eln, Fbln5, Fn1, Fzd2, Mmp2, Pak1, Sfrp2, Tgfb3, Tlr2	0.0091659	Aebp1, Ano10, Aspn, Ccdc80, Ccr2, Chpf, Clec11a, Col14a1, Col1a1, Col1a2, Col27a1, Col8a2, Colec12, Ctsk, D630003M21Rik, Dact3, Ddah1, Dse, Eln, Enpp1, Fam198a, Fbln5, Fcgr4, Fn1, Fzd2, Gpx8, Gria3, Gxylt2, Igsf10, Il10ra, Itga11, Lhfpl2, Mfap4, Mmp2, Mpeg1, Mrc2, Pak1, Pdgfrl, Ptn, Sec16b, Sfrp2, Shc2, Srgap3, Srpx2, Star, Tgfb3, Tlr2, Tmem119, Trem2, Wisp1
53	43	16.86	0.000296832	negative regulation of response to stimulus	2.30847148e-05	Anxa1 Ecm1 Gba Phlda3 Ptgis Serpine2 Serpinf1 Sfrp1 Sox9 Tgif1 Tnfrsf1b Tsku	Asns, Mgp, Pdpn, Ptgis, Sfrp1, Sox9, Tgif1, Tnfrsf1b	0.104794	2610002J02Rik, Anxa1, Anxa3, Arhgef40, Asns, Cd63, Creb3, Dap, Ecm1, Fam129b, Fam171a2, Gba, Igfbp7, Meox1, Mfap5, Mgp, Mob3a, Npdc1, Olfm1, Olfml3, Pdpn, Phlda3, Plk3, Pqlc3, Ptgis, Rai14, Rhoc, Rras, Rtkn, S100a11, S100a13, Serpine2, Serpinf1, Sfrp1, Sox9, Tgif1, Tmem43, Tmem45a, Tnfrsf1b, Tsku, Twf1, Vat1, Zyx
54	36	14.556	0.000296832	macromolecular complex assembly	0.0120183	C1qtnf6 Capza1 Col6a1 Col6a2 Dlg4 Eln Sept11 Soat1	Bmp1, Col15a1, Col18a1, Eln, Fbn1, Fstl1, Lpar1	0.126898	Arhgap1, Bmp1, C1qtnf6, Capza1, Ccl8, Cdr2l, Col15a1, Col18a1, Col5a3, Col6a1, Col6a2, Ctss, Ctsz, Dlg4, Eln, Emilin1, Emp1, Epb4.1l2, Fbn1, Fcgr1, Fcrls, Fstl1, Gpr153, Itpripl2, Kdelr3, Lpar1, Mcm6, Oaf, Pabpc1, Pcolce, Prrg3, Sept11, Soat1, Sparc, Tril, Tyms
55	35	10.343	0.000296832	NA	NA	NA	F2r, Mgp, Ptgis, Sfrp1	1	2200002D01Rik, 2410006H16Rik, Acot9, Arhgap22, Ass1, C1qtnf7, Cx3cl1, Cyb5r3, Dok1, Eid1, F2r, Frzb, Fxyd6, Gm5424, Gmfb, Megf10, Mgp, Msn, Myo1d, Nkd2, Pcgf2, Pdk3, Pmepa1, Prss23, Ptgis, Ptprn, Rbp1, Sfrp1, Slc16a3, Slc1a4, Slc1a5, Tmem43, Unc5b, Vat1, Zbtb7c
56	33	11.758	0.000296832	negative regulation of molecular function	0.00248192	Anxa1 Dap Ecm1 Gba Iqgap1 Nek6 Ptgis Rtkn Serpine2	Pdpn, Ptgis, Tgfbr2	1	5430435G22Rik, Anxa1, Arhgef40, Atl3, Atp8b2, Axl, Bean1, Cd53, Ckb, Csf2rb, Dap, Ecm1, Edem1, Emp1, Gba, Gnai3, Inpp5d, Iqgap1, Layn, Mfap5, Mob3a, Nek6, Pde1a, Pdpn, Prrg3, Ptgis, Rai14, Rtkn, Serpine2, Tgfbr2, Tmem43, Wipf1, Zyx

## Sheet: KOSH Modules
Module_ID	Module_size	Average_degree	Module_pvalue	GO_Term	GO_Term_pvalue	Hit_genes	Cardiovascular_genes	Cardiovascular_gene_pvalue	Module_gene
1	37	15.486	0.0021138	localization of cell	0.0153429	Axl Ccl6 Cd63 Lrp8 Serpine1 Sphk1 Timp1 Tubb2b	Mt2, Rcan1, Serpine1, Sphk1, Timp1, Tnc	0.342794	1700025G04Rik, Adam12, Axl, Azin1, Bean1, Ccl6, Ccl9, Cd63, Crlf1, Fam179a, Fkbp11, Gda, Gli1, Gm13889, Gpd1, Lman1l, Lrp8, Mt2, Prg4, Rcan1, Rnf19b, Rom1, Sbno2, Serpinb1c, Serpine1, Serpine2, Slc3a2, Sphk1, Star, Syt12, Timp1, Tnc, Tnfrsf23, Tubb2b, Uck2, Ulk3, Xpo1
2	35	15.286	0.0021138	NA	NA	NA	Fstl3, Lox, Pdpn, Rcan1, Timp1, Tnc	0.288339	2900052N01Rik, Acta1, Atf3, Capza1, Cox19, Crlf1, Dgat1, Efhd2, Fstl3, Gdf15, Gm13889, Gpd1, Hist1h1c, Itga7, Itih4, Lman1l, Lox, Lrp8, Mal, Mmp19, Pdpn, Ptgds, Rab3ip, Rcan1, Rnf19b, Rom1, Serpinb1c, Star, Syt12, Timp1, Tmem88b, Tnc, Tnfrsf23, Uck2, Ulk3
3	37	16.649	0.0021138	localization of cell	0.000289212	Axl Ccl6 Cd63 Itga7 Lrp8 Met Pdpn Serpine1 Sphk1 Timp1	Lox, Mt2, Pdpn, Rcan1, Serpine1, Sphk1, Timp1, Tnc	0.065736	Acta1, Atf3, Axl, Baalc, Ccl6, Ccl9, Cd63, Cdkn1a, Col8a1, Crlf1, Efhd2, Fam179a, Gli1, Gm13889, Itga7, Itih4, Krt80, Lox, Lrp8, Met, Mt2, Myot, Pdpn, Prg4, Rcan1, Rnf19b, Serpinb1c, Serpine1, Slc3a2, Sphk1, Star, Syt12, Timp1, Tmem88b, Tnc, Uck2, Ulk3
4	38	16.211	0.0021138	localization of cell	0.021058	Ccl6 Cd63 Hand2 Lrp8 Pdpn Serpine1 Timp1 Tubb2b	Hand2, Mt2, Pdpn, Rcan1, Serpine1, Srl, Timp1, Tnc	0.0701433	1700025G04Rik, Atf3, Bean1, Ccl6, Cd63, Ddx39, Efhd2, Fkbp11, Gli1, Gm13889, Gpd1, Hand2, Itih4, Lman1l, Lrp8, Mt2, Myot, Nlrc3, Pdlim1, Pdpn, Prg4, Rab3ip, Rcan1, Rnf19b, Serpinb1c, Serpine1, Slc25a5, Slc3a2, Srl, Star, Syn2, Syt12, Timp1, Tnc, Tnfrsf23, Tubb2b, Uck2, Ulk3
5	35	15.257	0.0021138	NA	NA	NA	Rictor, Slc4a8, Tgfbr3, Thrb, Timp3	0.605737	Ahctf1, Arhgap20, Bcl9, Brpf1, Cdk19, Epb4.1, Fry, Fryl, Fzd4, Glul, Gpr116, Gpr137c, Itpr2, Klf12, Lifr, Man2a1, Mknk2, Pde1c, Per2, Plekhg3, Prex2, Rapgef5, Rasal2, Rictor, Slc4a8, Smg1, Stc1, Tfdp2, Tgfbr3, Thrb, Timp3, Tmem57, Tmtc1, Tnrc6a, Wee1
6	34	14.765	0.0021138	regulation of locomotion	0.048023	Cd63 Edn3 Pdpn Rras2 Timp1	Fstl3, Pdpn, Rcan1, Timp1, Tnc	0.582026	2900052N01Rik, Acta1, Atf3, Atp6v1d, Cd63, Cox19, Ddx39, Dgat1, Dstn, Edn3, Fstl3, Gm13889, Gpatch4, Gpd1, Hars, Hist1h1c, Lman1l, Nlrc3, Pdpn, Ptgds, Rab3ip, Rcan1, Rexo2, Rom1, Rras2, Serpinb1c, Star, Syn2, Syt12, Timp1, Tnc, Tnfrsf12a, Tnfrsf23, Uck2
7	34	14.324	0.0021138	nucleotide catabolic process	0.0154651	Agfg2 Atp10d Pde1c Rasal2 Rerg Spry1	Pik3r1, Slc4a8, Tgfbr3, Thrb, Tmem100	0.582026	8430408G22Rik, Agfg2, Atp10d, Cebpb, Cebpd, Chd6, Errfi1, Fry, Glul, Gpr116, Lyve1, Man2a1, Max, Mbd1, Mbnl2, Mgat4a, Mylip, Pde1c, Pdgfd, Pik3r1, Ppp1r3a, Rasal2, Rerg, Sf3b1, Slc10a6, Slc43a3, Slc4a8, Spry1, Stc1, Tgfbr3, Thrb, Tmem100, Tmem52, Tmtc1

## Sheet: WTTAC+KOTAC Modules
Module_ID	Module_size	Average_degree_WTTAC	Average_degree_KOTAC	Module_pvalue	MCDS_pvalue	MCDS_score	Module_phenotype_correlation_FS%	Module_phenotype_correlation_LVID(d)	Module_phenotype_correlation_HW/TL	GO_Term	GO_Term_pvalue	Hit_genes	Cardiovascular_genes	Cardiovascular_gene_pvalue	Module_genes
1	19	4.611	4.167	0.0294963	0	0.176956	0.735068	0.60129	0.712689	ion homeostasis	0.000259946	Adra1a Atp2a2 P2ry1 Scn4b Wnk2	Adra1a, Atp2a2, Gpsm1	0.955443	0610009O20Rik, Adra1a, Aldh6a1, Anks1, Arhgap26, Atl2, Atp2a2, Epb4.1, Fbxo31, Gpsm1, Ldhd, P2ry1, Pank1, Ppip5k2, Ppp1r3a, Rbm38, Scn4b, Tmem150c, Wnk2
2	17	4.667	4.056	0.0201246	0	0.201877	0.703758	0.592974	0.728507	NA	NA	NA	Agtr1a, Gpr22, Hlf, Kcnh2, Kcnj5	0.0823081	1110018G07Rik, Agtr1a, Ankrd32, Cnst, D2hgdh, Entpd5, Fgf13, Fign, Gpr22, Hlf, Kcnh2, Kcnj5, Kcnn2, Nr3c2, Ppat, Sobp, Zadh2
3	21	3.833	3.083	0.0258365	0	0.22092	0.76435	0.637132	0.758409	NA	NA	NA	Adra1b, Gpr22, Kcnh2	1	1810026J23Rik, 2310067B10Rik, Adra1b, Asb15, Cadm4, Cpn2, Cyb5r2, Entpd5, Fign, Gal3st3, Gm11992, Gpr22, Kcnh2, Kcnn2, Ky, Lrrc15, Pde4a, Slc16a10, Slc22a3, Slc25a42, Wnt5a
4	24	6.087	6.304	0.0320477	0	0.205246	0.761132	0.649644	0.754446	transmembrane transport	2.610327e-05	Abcb7 Clcn3 Kcnh2 Kcnj3 Kcnn2 Slc16a10 Slc25a42	Adra1b, Kcnh2, Kcnj3	1	2310067B10Rik, Abcb7, Adra1b, Agpat3, Cadm4, Camk2a, Clcn3, Cldn12, Entpd5, Gal3st3, Gpr155, Iqsec1, Isoc1, Kcnh2, Kcnj3, Kcnn2, Lgr6, Lpcat3, Lrrc15, Pde4a, Sbk2, Slc16a10, Slc25a42, Stat5a
5	26	8.346	8.538	0.0395617	0	0.142849	0.752289	0.597477	0.75264	oxidation reduction	2.016092e-09	Acadm Acads Adhfe1 Etfa Hadha Idh3b Mlycd Phyh Sdhc Sucla2 Suclg2	Acacb, Acadm, Hadha, Mlycd, Pln	0.294757	1700040L02Rik, Acacb, Acadm, Acads, Acat1, Adhfe1, Asb14, Atp5a1, Auh, Dcaf11, Etfa, Hadha, Idh3b, Isoc2a, Lrrc39, Mccc2, Mipep, Mlycd, Mylk4, Phyh, Pln, Ric8b, Sdhc, Slc25a11, Sucla2, Suclg2
6	23	4.071	4.571	0.0296769	0	0.232172	0.756875	0.623529	0.740353	transmembrane transport	1.91329e-05	Abcd3 Kcnh2 Kcnj3 Slc16a10 Slc25a42 Slc2a4 Wnk2	Gpr22, Grhl2, Kcnh2, Kcnj3, Slc2a4	0.197645	Abcd3, Acad11, Car14, Cpn2, Dhrs11, Entpd5, Fign, Gal3st3, Gpr22, Grhl2, Idh3a, Kcnh2, Kcnj3, Klhl33, Lamb3, Lrrc15, Pdp2, Rbfox1, Sbk2, Slc16a10, Slc25a42, Slc2a4, Wnk2
7	20	4.091	4.909	0.0258365	0	0.210986	0.781043	0.644228	0.761204	transmembrane transport	8.433929e-05	Crhr2 Kcnn2 Magt1 Slc16a10 Slc22a3 Slc25a42	Adra1b, Crhr2, Gpr22, Grhl2	0.415593	2310067B10Rik, Acsl1, Adra1b, Cpn2, Crhr2, Entpd5, Gal3st3, Gm11992, Gpr22, Grhl2, Hadh, Kcnn2, Ky, Lrrc15, Magt1, Sbk2, Slc16a10, Slc22a3, Slc25a42, Smarcd1
8	24	5.938	4.312	0.0320477	0	0.180571	0.797469	0.624116	0.782233	oxidation reduction	1.329941e-08	Adhfe1 Etfa Fdft1 Fh1 Hadhb Mdh1 Mlycd Phyh Sdhc Sord	Hadhb, Hopx, Hrc, Mlycd	0.582026	1700040L02Rik, Adhfe1, Asb14, Atp5a1, Ccbl2, Coq2, Efnb3, Etfa, Fdft1, Fh1, Hadhb, Hopx, Hrc, Isoc2a, Lrrc39, Mccc2, Mdh1, Mipep, Mlycd, Phyh, Sdhc, Slc25a29, Sord, Ube2b
9	14	4.917	6.083	0.0269915	0.023001	0.123402	0.711119	0.602261	0.705506	oxidation reduction	0.000159364	Acad10 Acad12 Agl Aldh4a1 Dhdh	Atp8a1	1	Abca12, Acad10, Acad12, Agl, Aldh4a1, Atp8a1, Calcoco1, Crbn, Dhdh, Dnajb9, Fgf13, Klhdc1, Nampt, Trap1
10	23	5.542	6.375	0.0296769	0	0.261869	0.821239	0.659832	0.742337	oxidation reduction	2.009983e-06	Aldh5a1 Cyb5rl Dhrs7c Ehhadh Nqo2 Qsox2 Retsat Sord	Hrc, Whrn	1	2310010M20Rik, 3110002H16Rik, 4632428C04Rik, 9030617O03Rik, Aldh5a1, Ccbl1, Cngb3, Cyb5rl, Dhrs7c, Ehhadh, Fkbp4, Gabrr2, Hrc, Klhl33, Nqo2, Plxnb1, Qsox2, Retsat, Slc36a2, Sord, Ung, Whrn, Zfp612
11	22	3.222	5.278	0.0258365	0	0.171269	0.718376	0.591303	0.70841	phosphate metabolic process	5.6659e-05	Adcy6 Arhgap26 Ldhd Mylk4 Pank1 Ppip5k2 Ppp1r3a Prkce Rasl10b Wnk2	Adcy6, Adra1a, Ppara, Thrb, Ubr2	0.176865	Adcy6, Adhfe1, Adra1a, Aldh6a1, Arhgap26, Atl2, Epb4.1, Fbxo31, Gm14420, Ldhd, Mylk4, Pank1, Pcnt, Ppara, Ppip5k2, Ppp1r3a, Prkce, Rasl10b, Rbm38, Thrb, Ubr2, Wnk2
12	22	4.056	4.333	0.0258365	0	0.221998	0.738219	0.607254	0.747833	regulation of ion transmembrane transport	2.93084e-06	Crhr2 Kcnh2 Kcnj3 Kcnn2 Pln	Agtr1a, Crhr2, Gpr22, Grhl2, Hlf, Kcnh2, Kcnj3, Pln	0.0091659	Agtr1a, Ankrd32, Arhgef9, Camk2a, Crhr2, Entpd5, Fign, Gca, Gpr22, Grhl2, Hlf, Kcnh2, Kcnj3, Kcnn2, Lamb3, Lrrc15, Nr3c2, Pln, Prlr, Rbfox1, Slc16a10, Slc25a42
13	18	7.609	6.957	0.0258365	0	0.242168	0.66763	0.489819	0.544128	cell morphogenesis	0.000329124	App Boc Nox4 Slit3 Tgfbr1	Nox4, Pkd2, Slit3, Tgfbr1	0.324807	Adamts6, Adamtsl2, App, Boc, Dkk3, Eya2, Frzb, Ildr2, Itgbl1, Lrp1, Lrrc16a, Nox4, Pkd2, Shc4, Slit3, Svep1, Tgfbr1, Tmem119
14	18	3.294	5.471	0.0201246	0	0.234091	0.719114	0.585175	0.738871	NA	NA	NA	Agtr1a, Gpr22, Kcnh2	0.861386	Agtr1a, Arhgap5, BC037032, Cpeb3, Dsg2, Entpd5, Fam174b, Fgf13, Fign, Gpr22, Kcnh2, Nmnat3, Nr3c2, Pm20d1, Ppat, Ppm1k, Slc25a42, Tnni3k
15	22	6.947	5.421	0.042104	0	0.251346	0.68257	0.506157	0.596443	NA	NA	NA	NA	1	2200002D01Rik, Acot9, Akr1b8, Arfgap3, B4galt5, Bgn, Cttn, Cx3cl1, Frzb, Fxyd6, Gm5424, Ltbp2, Msn, Mtpn, Nkd2, Pon2, Scx, Slc16a3, Slc1a4, Tmbim1, Tspan17, Unc5b
16	16	5	5.217	0.023597	0.000384375	0.15034	0.66542	0.544187	0.718873	generation of precursor metabolites and energy	1.773631e-06	Acadm Aco2 Gbas Ppp1r3b Sdha	Acadm	1	Acadm, Aco2, Acss1, BC037032, Ccdc141, Cpeb3, Dsg2, Fam174b, Gbas, Got1, Nnt, Ppm1k, Ppp1r3b, Sdha, Slc27a1, Tmem179
17	21	5.231	7.346	0.0395617	0	0.216428	0.733202	0.59946	0.739878	transmembrane transport	0.00108315	Kcnh2 Kcnj3 Kcnn2 Slc16a10 Slc25a42	Cox10, Gpr22, Kcnh2, Kcnj3	0.466549	Car14, Ccdc47, Cox10, Cpeb3, Dbt, Entpd5, Fign, Gal3st3, Gpr22, Idh3a, Kcnh2, Kcnj3, Kcnn2, Lrrc15, Nmnat3, Ppm1k, Rmnd1, Sbk2, Slc16a10, Slc25a42, Tnni3k
18	23	8.458	8.417	0.0296769	0	0.226237	0.792369	0.64395	0.759921	NA	NA	NA	Grhl2, Pla2g5, Slc2a4	1	2310067B10Rik, 9030617O03Rik, Acot3, AI464131, Aldh5a1, Ccdc90a, Cpn2, Entpd5, Gal3st3, Grhl2, Hars2, Klhl33, Lamb3, Lingo3, Lrrc15, Osbp2, Pla2g5, Scn4a, Serac1, Slc16a10, Slc25a42, Slc2a4, Tmem25
19	16	4.5	3.5	0.0258365	0.0292277	0.128733	0.734177	0.602315	0.734679	NA	NA	NA	Adra1a, Atp8a1, Pfkm	0.681264	Acad10, Acad12, Adra1a, Aldh4a1, Aldh6a1, Atp8a1, Calcoco1, Cdnf, Clpb, Kcna7, Ldhd, Mccc1, Nampt, Pank1, Pdk2, Pfkm
20	14	3.235	4.235	0.0404872	0	0.271891	0.579842	0.352212	0.5677	NA	NA	NA	Col15a1, Fbn1	1	Adam12, Arhgap23, Cdr2l, Col15a1, Col4a1, Col4a2, Dclk1, Fbn1, Lamc1, Loxl2, Mrc2, Ptgfrn, Rab15, Ubash3b
21	12	6.955	6.955	0.0258365	0	0.376521	0.616743	0.463103	0.634586	protein complex assembly	3.572207e-05	Capg Kctd11 Panx1 Tgfb1 Tubb2b	Cd44, Snai1, Tgfb1, Timp1	0.114758	Atp8b1, Capg, Cd44, Ch25h, Csf2rb2, Kctd11, Panx1, Snai1, Tgfb1, Timp1, Ttc9, Tubb2b
22	12	5.5	3.929	0.0201246	0.0592088	0.122927	0.748494	0.652786	0.720804	NA	NA	NA	Adra1b	1	Adra1b, Agpat3, Aig1, Arhgef19, Clcn3, Cpn2, Gal3st3, Klhl30, Nhsl1, Sbk2, Stat5a, Tsc22d4
23	18	12.658	11.5	0.0201246	0.123355	0.111383	0.626471	0.520823	0.606336	positive regulation of molecular function	4.946336e-05	Adcy6 Adra1a Arhgap26 Epb4.1 Herpud1 Tgfbr3	Adcy6, Adra1a, Klf15, Pik3r1, Tgfbr3, Thrb	0.03537	Adcy6, Adra1a, Arhgap26, Chd6, Cobll1, Epb4.1, Fbxo31, Herpud1, Klf15, Pik3r1, Ppip5k2, Ppp1r3a, Sesn1, Spsb1, Tgfbr3, Thrb, Tnrc6c, Wipf3
24	14	13.361	11.917	0.0201246	0.424293	0.110131	0.644498	0.568966	0.680337	NA	NA	NA	Gab1, Ghr, Kcnj5	0.577854	Ccdc127, Cnst, Cyfip2, D2hgdh, Gab1, Ghr, Kcnj5, Osbpl2, Pex26, Prr12, Rhobtb2, Rnf150, Sh3rf2, Sobp
25	24	5	6.435	0.0320477	0	0.190722	0.795952	0.675963	0.730026	NA	NA	NA	Atp1a2	1	2310067B10Rik, 9030617O03Rik, Atp1a2, Bmp7, Celsr2, Dars2, Dus4l, Gpr155, Gpt2, Idh1, Impa2, Ipo13, Klhl23, Mme, Nqo2, Oma1, Osgepl1, Plxnb3, Reep1, Retsat, Sgol2, Slc2a12, Tmem135, Unc45b
26	25	7.6	7.16	0.0343741	0	0.150241	0.770191	0.598662	0.765005	oxidation reduction	5.839547e-11	Acadvl Adhfe1 Dhrs11 Etfa Hadhb Mdh1 Me3 Mlycd Oxa1l Phyh Sdhc Sirt3	Acadvl, Hadhb, Hopx, Hrc, Mitf, Mlycd, Sirt3	0.03537	1700040L02Rik, Acadvl, Adhfe1, As3mt, Asb14, Atp5a1, Dbt, Dhrs11, Efnb3, Etfa, Hadhb, Hopx, Hrc, Lrrc39, Mccc2, Mdh1, Me3, Mitf, Mlycd, Oxa1l, Phyh, Prkag1, Sdhc, Sirt3, Slc25a29
27	37	5.773	5.364	0.00533183	0	0.157704	0.755408	0.618434	0.747567	oxidation reduction	2.694588e-13	Abcd3 Acads Adhfe1 Etfa Etfdh Hadh Hadha Hibadh Idh3b Ldhd Mlycd Phyh Prdx3 Sdhc Sucla2 Suclg2	Atp2a2, Crat, Hadha, Mlycd, Pln	0.681264	0610009O20Rik, 1700040L02Rik, Abcd3, Acads, Adhfe1, Asb14, Atp2a2, Auh, Coq9, Crat, Dbt, Dennd4b, Etfa, Etfdh, Hadh, Hadha, Hibadh, Hspa9, Idh3b, Ldhd, Mipep, Mlycd, Mmab, Mylk4, Pdk2, Phyh, Pln, Prdx3, Pxmp4, Ric8b, Sdhc, Slc25a20, Sucla2, Suclg2, Svip, Tmem143, Uqcc
28	22	8.68	6.04	0.0258365	0	0.292272	0.754702	0.587598	0.718213	NA	NA	NA	Ace, F2r, Nppa	1	1500009L16Rik, Ace, Arfgap3, Aspscr1, Atp6v1h, Chpf2, Dlgap4, Dok1, Ecm1, F2r, Frzb, Fxyd6, Gipc2, Mical1, Nppa, Nupr1, Panx1, Plekha4, Slc39a7, Tmem43, Trim47, Tspan17
29	18	4.111	4	0.0201246	0	0.279173	0.745449	0.585453	0.750003	NA	NA	NA	NANA	1	1500009L16Rik, Aspscr1, Atp6v1h, Csf2rb2, Ctdspl, Dlgap4, Eif1a, Endod1, Fam105b, Gipc2, Mical1, Nupr1, Panx1, Plekha4, Slc39a7, St6galnac4, Trim47, Ttc9
30	24	6.368	5.421	0.0320477	0	0.196423	0.831351	0.696276	0.773974	NA	NA	NA	Atp1a2	1	2310067B10Rik, 3110002H16Rik, 9030617O03Rik, Atp1a2, Bmp7, Ctf1, Dcun1d2, Dus4l, Fastkd1, Idh1, Impa2, Klhl23, Mme, Mrgprh, Nqo2, Pkd2l2, Plbd1, Plxnb3, Reep1, Retsat, Slc2a12, Slc36a2, Tmem135, Zfp667
31	23	5.688	3.812	0.0296769	0	0.239254	0.64697	0.457197	0.510057	negative regulation of signal transduction	2.144787e-05	Dkk3 Frzb Lrp1 Nkd2 Ski Skil	Fbln5, Pkd2	1	Arfgap3, Col12a1, Dkk3, Eya2, Fbln5, Frzb, Ildr2, Itgb5, Itgbl1, Loxl3, Loxl4, Lrp1, Ltbp2, Nkd2, Pkd2, Pon2, Sh3rf3, Shc4, Ski, Skil, Slc41a2, Svep1, Tmbim1
32	18	6.292	6.375	0.0201246	0	0.137645	0.733844	0.645727	0.693171	NA	NA	NA	Adra1b, Jarid2	1	Adra1b, Arhgef19, Cpn2, Fbxo21, Foxo6, Gal3st3, Glrx, Gm11992, Gm6086, Gpr155, Jarid2, Klhl30, Ky, Nhsl1, Sbk2, Stat5a, Tet1, Tsc22d4
33	15	4.188	3.062	0.0201246	0	0.283535	0.739025	0.54421	0.624332	vasculature development	6.449102e-07	Ace Fgfr1 Frzb Fzd7 Lrp1 Pkd1	Ace, Fgfr1, Fzd7, Pkd1	0.197645	Abhd15, Ace, Adamtsl2, Fgfr1, Frzb, Fzd7, Il17ra, Lrp1, Lrrc16a, Ltbp2, Mst1r, Pkd1, Sgms2, Ski, Svep1
34	16	12.243	10.649	0.0201246	0.917861	0.102352	0.685244	0.552849	0.73656	NA	NA	NA	Acadm, Egln1, Pnpla2	0.681264	2310042D19Rik, Acadm, Acat1, Bckdk, D10Jhu81e, Dcaf11, Egln1, Esrra, Fam174b, Fitm2, Gbas, Nnt, Pccb, Peo1, Pnpla2, Tmem66
35	26	8.136	5.091	0.0395617	0	0.208217	0.782743	0.658471	0.737677	NA	NA	NA	Grb14	1	2310067B10Rik, 3110002H16Rik, 9030617O03Rik, Bmp7, Cadm4, Fbxo21, Gal3st3, Gpr155, Gpr157, Grb14, Hibadh, Idh1, Impa2, Klhl33, Ky, Lrrc15, Mme, Nqo2, Pdp2, Plxnb3, Rps6ka5, Slc22a3, Slc2a12, Tmem135, Tmem25, Ttc38
36	18	3.833	3.444	0.0201246	0.000507216	0.125979	0.7488	0.647063	0.739735	NA	NA	NA	Adra1b	1	5830417I10Rik, Adra1b, Agpat3, Arhgef19, Cpn2, Gal3st3, Gon4l, Gtf3c1, Iqsec1, Klhl30, Lgr6, Lpcat3, Nhsl1, Parp1, Pde4a, Sbk2, Stat5a, Tsc22d4
37	26	3.357	4.071	0.0395617	0	0.231368	0.812548	0.636842	0.748098	oxidation reduction	5.746799e-06	Aldh5a1 Decr1 Dhrs7c Ehhadh Fdft1 Hadh Msrb2 Sord	Hopx, Hrc, Whrn	1	2310010M20Rik, 2410127L17Rik, 4632428C04Rik, Aldh5a1, Ccbl1, Ccbl2, Cngb3, Cpt2, Decr1, Dhrs7c, Ehhadh, Fbp2, Fdft1, Fkbp4, Fndc5, Gabrr2, Hadh, Hopx, Hrc, Mrps31, Msrb2, Sord, Tmem70, Ung, Whrn, Zfp612
38	22	4.435	5.609	0.0258365	0	0.204384	0.721035	0.598163	0.727709	transmembrane transport	0.00135707	Crhr2 Kcnh2 Kcnn2 Slc16a10 Slc25a42	Adra1b, Crhr2, Gpr22, Grhl2, Kcnh2	0.176865	Adra1b, Alas1, Arhgef9, Car14, Cpn2, Crhr2, Entpd5, Fign, Gal3st3, Gpr22, Grhl2, Hccs, Idh3a, Kcnh2, Kcnn2, Lrrc15, Nmnat3, Ppat, Sbk2, Slc16a10, Slc25a42, Uqcc
39	25	4.087	5.565	0.0343741	0.0025102	0.125756	0.700577	0.562058	0.724474	oxidation reduction	1.207322e-09	Acadl Acadm Adhfe1 Dhrs4 Etfa Hadha Idh3b Me3 Nnt Sdhc Suclg2	Acadl, Acadm, Hadha, Pln, Pnpla2	0.273651	Acadl, Acadm, Acat1, Adhfe1, Asb10, Atp5a1, C030006K11Rik, D10Jhu81e, Dcaf11, Dhrs4, Etfa, Fundc2, Hadha, Idh3b, Immt, Lrrc39, Me3, Nnt, Pccb, Pln, Pnpla2, Ric8b, Sdhc, Slc25a11, Suclg2
40	19	3.941	4.706	0.023597	0	0.232462	0.824323	0.677557	0.751784	NA	NA	NA	Atp1a2	1	3110002H16Rik, 9030617O03Rik, Atp1a2, Dis3l, Emilin2, Idh1, Impa2, Ipo13, Mme, Nqo2, Pkd2l2, Plbd1, Plxnb1, Plxnb3, Qsox2, Retsat, Slc2a12, Slc36a2, Wdr24
41	23	4.895	5.579	0.0296769	0	0.138108	0.715614	0.631828	0.700027	NA	NA	NA	Grb14	1	Cadm4, Cldn12, Ezr, Gal3st3, Gm11992, Gpr155, Grb14, Hspa12a, Isoc1, Kcnn2, Klhl30, Ky, Lmod3, Mfap3l, Osbpl6, Rbbp5, Slc22a3, Sox12, Stat5a, Tsc22d4, Ube2d1, Wnt5a, Zbtb20
42	14	5.278	4.333	0.0201246	0.863746	0.0967873	0.636084	0.526714	0.687668	NA	NA	NA	NANA	1	Acadsb, Acsl6, Calcoco1, Cdc42bpg, Crebl2, Dcaf8, Gbas, Ivd, Ndrg2, Optn, Rab12, Tmem179, Txlnb, Wfikkn2
43	12	4.045	6.045	0.0320477	0	0.285429	0.595276	0.457929	0.618329	NA	NA	NA	Timp1	1	Adamts4, Atp8b1, Capg, Csf2rb2, Fxyd5, Gas2l1, Il4ra, Kctd11, Litaf, Timp1, Ttc9, Tubb2b
44	18	4.5	3.722	0.0201246	0	0.226053	0.794458	0.635921	0.771238	NA	NA	NA	Crhr2, Gpr22, Grhl2	0.861386	Cpn2, Crhr2, Dhrs11, Entpd5, Epha4, Fign, Gal3st3, Gm11992, Gpr22, Grhl2, Lamb3, Lrrc14b, Lrrc15, Magt1, Slc16a10, Slc16a7, Slc22a3, Smarcd1
45	17	5.095	5.286	0.0201246	0	0.235323	0.774629	0.633742	0.759333	NA	NA	NA	Adra1b, Crhr2, Fgf16, Gpr22, Grhl2, Kcnh2	0.0302545	Adra1b, Cadm4, Cpn2, Crhr2, Entpd5, Fgf16, Fign, Gal3st3, Gm11992, Gpr22, Grhl2, Kcnh2, Lrrc15, Magt1, Nhsl1, Sbk2, Slc16a10
46	18	7.4	5.76	0.0201246	0	0.241691	0.695593	0.498783	0.561433	cell proliferation	1.774299e-08	Ctgf Frzb Fzd7 Gab2 Leprel1 Lrp1 Nox4 Pkd2 Ski Tgfb2	Ctgf, Fzd7, Gab2, Nox4, Pkd1, Pkd2, Tgfb2	0.0115708	Ctgf, Dennd4a, Dkk3, Frzb, Fzd7, Gab2, Leprel1, Lrp1, Ltbp2, Ltbp3, Nox4, Pkd1, Pkd2, Sh3rf3, Ski, Svep1, Tgfb2, Tmbim1
47	24	5.333	3	0.0320477	0	0.154314	0.736908	0.643147	0.734427	NA	NA	NA	Adra1b, Grb14	1	Adra1b, Agpat3, Aig1, Arhgef19, Cadm4, Gal3st3, Gm11992, Gpr155, Grb14, Kcnn2, Klhl30, Ky, Lrrc15, Lynx1, Pde4a, Rtn4ip1, Slc16a10, Slc22a3, Stat5a, Tmem25, Tsc22d4, Ttc30a1, Ttc30b, Wnt5a
48	23	4.545	5.909	0.0296769	0	0.219431	0.740828	0.592635	0.740842	NA	NA	NA	Agtr1a, Cox10, Crhr2, Gpr22, Grhl2, Kcnh2, Kcnk3	0.0302545	Agtr1a, Car14, Cox10, Cpeb3, Cpn2, Crhr2, Dhrs11, Entpd5, Fign, Gm11992, Got2, Gpr22, Grhl2, Kcnh2, Kcnk3, Lamb3, Lrrc15, Mfn1, Nmnat3, Ppm1k, Sbk2, Slc16a10, Slc25a42
49	22	3.083	3.333	0.0339346	0	0.205487	0.701128	0.602998	0.72575	NA	NA	NA	Adra1b, Gpr22, Kcnh2, Kcnj3	0.502489	Adra1b, Ankrd32, Arhgef9, Cyb5r2, Entpd5, Fign, Gca, Gpr22, Idh3a, Kcnh2, Kcnj3, Kcnn2, Lrrc15, Lynx1, Msi2, Nr3c2, Pde4a, Ppat, Sbk2, Slc16a10, Slc25a42, Stard7
50	26	4.182	3.909	0.0395617	1	0.0699788	0.617948	0.512446	0.637602	heterocycle biosynthetic process	0.000226151	Ablim1 Adcy6 Chd7 Klf15 Klf9 Mll3 Mlxip Ncoa2 Ppara Spen Ubr2	Adcy6, Chd7, Klf15, Ppara, Spen, Ubr2	0.105065	Ablim1, Adcy6, Chd7, D830031N03Rik, Dusp18, Epb4.1, Fry, Glt28d2, Gm14420, Gpcpd1, Klf15, Klf9, March6, Mbnl2, Mll3, Mlxip, Ncoa2, Pcnt, Plin4, Ppara, Ppp1r3a, Snrnp200, Spen, Tmem170b, Trim56, Ubr2
51	15	8.318	7.136	0.0201246	0	0.256719	0.755136	0.638235	0.752912	NA	NA	NA	Ltbp4	1	C1qtnf7, Camkk1, Cd302, Cygb, Kctd15, Ltbp4, Npc2, Nupr1, Panx1, Pi16, Pmp22, Pqlc3, Rab23, Serping1, Sod3
52	37	3.25	3.917	0.00533183	0	0.207211	0.776182	0.627695	0.761771	oxidation reduction	7.476773e-11	Acads Adhfe1 Dhrs4 Etfa Hadh Idh3b Ldhd Mdh1 Phyh Prdx3 Sdhc Sord Sucla2 Suclg2	Abcc9, Adra1a, Hopx, Hrc, Pln, Slc22a5	0.342794	0610009O20Rik, 1700040L02Rik, Abcc9, Acads, Adhfe1, Adra1a, As3mt, Asb14, Atp5a1, Auh, Camk2a, Dhrs4, Efnb3, Etfa, Hadh, Hopx, Hrc, Idh3b, Ldhd, Lrrc39, Mdh1, Mipep, Mylk4, Nsmaf, P2ry1, Pdk2, Phyh, Pln, Prdx3, Rbfox1, Ric8b, Sdhc, Slc22a5, Sord, Sucla2, Suclg2, Svip
53	15	4.2	4.4	0.0395617	0.447014	0.0987863	0.669468	0.608953	0.659959	NA	NA	NA	Fbxl5, Intu	1	Amigo1, Capn7, Ctage5, D2hgdh, Fbxl5, Flcn, Intu, Klhdc1, Lmtk2, Mospd1, Osbp2, Pkdrej, Pnpla7, Rfc1, Suox
54	20	5.304	5.565	0.0347887	0	0.166193	0.74828	0.656324	0.755186	response to organic nitrogen	6.538412e-05	Adra1b Cnga3 Entpd5 Grb14 Stat5a	Adra1b, Grb14, Raf1	1	Adra1b, Cnga3, Cyb5r2, Entpd5, Gal3st3, Grb14, Kcnn2, Klhl30, Ky, Lrrc15, Pde4a, Pkdrej, Pkia, Raf1, Slc16a10, Slc22a3, Stat5a, Tsc22d4, Ttc30b, Wnt5a
55	14	3.625	4.062	0.0201246	0.644227	0.105317	0.67452	0.575671	0.678712	NA	NA	NA	Atp8a1	1	2900097C17Rik, Acad12, Atp8a1, Calcoco1, Cdnf, Crbn, Dhdh, Dnajb9, Drosha, Klhdc1, Nampt, Pnpla8, Rai2, Trap1
56	21	7.238	4.619	0.0258365	0.0791738	0.120188	0.672699	0.551011	0.661946	NA	NA	NA	Adcy6, Klf15, Ppara, Ppm1l, Ubr2	0.160587	Adcy6, Arhgap26, Dusp18, Epb4.1, Fbxo31, Fry, Gm14420, Gm8898, Klf15, Klf9, Pcnt, Plin4, Ppara, Ppip5k2, Ppm1l, Ppp1r3a, Snrnp200, Tfdp2, Trim56, Ubr2, Wnk2
57	23	4.524	6.333	0.0296769	0	0.178976	0.797694	0.688468	0.729583	NA	NA	NA	Atp1a2	1	3110002H16Rik, 9030617O03Rik, Atp1a2, Celsr2, Gatc, Gpt2, Idh1, Impa2, Klhl23, Lman2l, Mme, Mrgprh, Pkd2l2, Plxnb3, Pnpt1, Ppp2r3a, Reep1, Retsat, Sgol2, Slc2a12, Slc36a2, Tmem135, Unc45b
58	36	7.957	6.391	0.00533183	0	0.210757	0.746346	0.62277	0.741953	phosphorus metabolic process	0.000100722	Atp2a2 Camk2a Dbt Ldhd Mylk4 Nampt P2ry1 Pank1 Pdk2 Pfkm Pln Ppm1k Ptpn3	Abcc9, Adra1a, Atp2a2, Hadha, Mitf, Pfkm, Pln, Thrb	0.0585978	0610009O20Rik, 3110057O12Rik, Abcc9, Adhfe1, Adra1a, Aldh4a1, Aldh6a1, Asb15, Atl2, Atp2a2, Bcl7a, Camk2a, Ccdc47, Coq9, Dbt, Dnajc28, Echs1, Hadha, L2hgdh, Ldhd, Mccc1, Mitf, Mylk4, Nampt, P2ry1, Pank1, Pdk2, Pfkm, Pln, Ppm1k, Ptpn3, Rbfox1, Ric8b, Sdha, Thrb, Tmem65
59	16	5	5.75	0.0320477	0.000130851	0.138223	0.7604	0.653766	0.756443	NA	NA	NA	Adra1b	1	5830417I10Rik, Adra1b, Gal3st3, Gon4l, Iqsec1, Kcnd2, Lgr6, Lpcat3, Med12l, Ncoa1, Pde4a, Ralgapa2, Scn4a, Stat5a, Tsc22d4, Ttc30b
60	16	5.227	6.455	0.0305835	0	0.14554	0.674917	0.569743	0.725443	NA	NA	NA	Agtr1a, Cacnb2, Gab1, Gpr22, Kcnj5	0.0706586	Agtr1a, BC037032, Cacnb2, Cnst, Epm2aip1, Fgf13, Gab1, Gpr22, Kcnj5, Nr3c2, Pm20d1, Ppat, Ralgps2, Rbm20, Sobp, Zadh2
61	15	6	5	0.0201246	0	0.251184	0.745944	0.600092	0.700126	NA	NA	NA	Nppa	1	1500009L16Rik, Arfgap1, Arfgap3, Aspscr1, Fxyd6, Gipc2, Gm5424, Mical1, Nppa, Nupr1, Ormdl3, Ptprn, Rbp1, Slc39a7, Tspan17
62	18	5.438	5.188	0.0320477	0	0.286777	0.756414	0.625382	0.769808	NA	NA	NA	Lmna, Ltbp4	1	Camkk1, Capg, Carhsp1, Hn1, Kctd15, Lmna, Ltbp4, Mapre1, Mical1, Nupr1, Panx1, Pmp22, Rab23, Rhoc, Serping1, Slc27a3, Sod3, Tmem43
63	24	9.538	8.5	0.0320477	0	0.247622	0.807091	0.65203	0.770083	NA	NA	NA	Adra1b, Crhr2, Grhl2, Whrn	0.582026	2310067B10Rik, 9030617O03Rik, Acot1, Adra1b, Aldh5a1, Cpn2, Crhr2, Gal3st3, Grhl2, Impa2, Lingo3, Lrrc15, Magt1, Mme, Mrgprh, Qrsl1, Rhot2, Sbk2, Slc16a10, Slc16a7, Slc22a3, Slc5a6, Smarcd1, Whrn
64	38	6.083	6.542	0.00533183	0	0.155251	0.760826	0.620006	0.747496	oxidation reduction	1.867297e-08	Acads Adhfe1 Aldh5a1 Etfa Hadh Idh3b Pex7 Phyh Prdx3 Sdhc Sucla2 Suclg2	Crat, Hopx, Pex7, Pln, Slc22a5	0.741072	0610009O20Rik, 1700040L02Rik, Acads, Adck1, Adhfe1, AI118078, Aldh5a1, As3mt, Asb14, Auh, Chac2, Chchd3, Crat, D3Ertd751e, Dcun1d2, Dnajc28, Etfa, Galm, Hadh, Hopx, Idh3b, Lrrc14b, Mipep, Osgepl1, P2ry1, Pex7, Phyh, Pln, Prdx3, Ric8b, Rmnd1, Sdhc, Slc22a5, Slc25a26, Sucla2, Suclg2, Svip, Tmem143
65	11	5.792	6.5	0.0197175	0	0.285463	0.692094	0.50178	0.614931	NA	NA	NA	NANA	1	Acot9, B4galt5, Cilp, Cttn, Mvp, Pon2, Rtn4, Serpinb1c, Snx10, Ttll12, Ube2z
66	19	6.4	6.36	0.0294963	0	0.298222	0.60501	0.397878	0.476426	neuron differentiation	0.000694504	Dpysl3 Runx1 Tgfb2 Thbs4 Tubb3	Adam9, Runx1, Tgfb2, Thbs4	0.373469	Adam9, B4galt5, Col12a1, Dpysl3, Loxl3, Ltbp2, Pon2, Prmt2, Qsox1, Runx1, Serpinb1c, Shc4, Shisa3, Slc10a3, Slc1a4, Spcs3, Tgfb2, Thbs4, Tubb3
67	25	3.933	3.667	0.0343741	0	0.23269	0.675458	0.517374	0.606365	NA	NA	NA	Mgp, Nox4, Pkd2	1	2410006H16Rik, 5730409E04Rik, Arfgap3, Atp6v1h, Boc, Cx3cl1, Ddx50, Dok1, Eid1, Frzb, Fxyd6, Mgp, Mical1, Nkd2, Nox4, Nupr1, Ormdl3, Pkd2, Pmepa1, Ptprn, Scarf2, Scx, Tmbim1, Tspan17, Wbscr27
68	22	4.071	5.143	0.0258365	0	0.239212	0.714723	0.558757	0.639761	NA	NA	NA	Sfrp1	1	2200002D01Rik, Acot9, Arfgap3, Atp6v1h, Chpf2, Cttn, Cx3cl1, Dlgap4, Frzb, Fxyd6, Ltbp2, Mical1, Nkd2, Pon2, Sfrp1, Slc16a3, Slc1a4, Slc30a4, Tmbim1, Trim47, Tspan17, Wbscr27
69	23	3.533	3.867	0.0296769	0.394528	0.109292	0.706751	0.537128	0.714314	generation of precursor metabolites and energy	4.530158e-10	Atp5a1 Etfa Idh3b Mdh1 Oxa1l Sdhc Sirt3 Sod2	Acadl, Acadvl, Hadhb, Mlycd, Ptcd2, Sirt3, Sod2	0.0302545	1700040L02Rik, Acadl, Acadvl, Atp5a1, C030006K11Rik, Cpt1b, Etfa, Gstm7, Hadhb, Idh3b, Lrrc39, Mccc2, Mdh1, Mlycd, Myadml2, Oxa1l, Prpf19, Ptcd2, Sdhc, Sirt3, Slc25a11, Slc25a20, Sod2
70	22	13.676	12.514	0.0258365	0	0.18232	0.748042	0.624278	0.724463	NA	NA	NA	Adra1b, Crhr2, Grhl2, Jarid2	0.502489	Adra1b, Alas1, Arhgef19, Arhgef9, Cpn2, Crhr2, Entpd5, Fign, Foxo6, Gal3st3, Gm11992, Grhl2, Jarid2, Kcnn2, Ky, Lrrc15, Nhsl1, Sbk2, Slc16a10, Slc22a3, Smarcd1, Stard7
71	16	4.3	5.45	0.0294963	1	0.0844194	0.663364	0.561663	0.672506	NA	NA	NA	Adcy6, Klf15, Ppara, Ubr2	0.242972	Acss1, Adcy6, Aldh6a1, Arhgap26, Dusp18, Gm14420, Kif1c, Klf15, Pcnt, Plin4, Ppara, Ppp1r3a, Tbc1d16, Tfdp2, Trim56, Ubr2
72	25	8.231	6.5	0.0343741	0	0.303301	0.714664	0.554634	0.653153	NA	NA	NA	Thbs4	1	1500009L16Rik, 2200002D01Rik, Arfgap3, Aspscr1, Atp6v1h, Bcr, Crlf1, Cx3cl1, Frzb, Fxyd6, Gipc2, Gm5424, Mical1, Nkd2, Nupr1, Ormdl3, Plekha4, Ptprn, Slc16a3, Slc1a4, Thbs4, Tmem45a, Trim47, Tspan17, Unc5b
73	17	3.4	2.8	0.0201246	0	0.147415	0.734678	0.628245	0.729506	NA	NA	NA	F3, Grb14, Hcn4	0.76264	Cadm4, Dnmt3a, F3, Gal3st3, Gm11992, Gpr155, Grb14, Hcn4, Hspa12a, Kcnn2, Ky, Lmod3, Nbn, Slc22a3, Trmt2b, Ube2d1, Wnt5a

## Sheet: WTTAC+KOSH Modules
Module_ID	Module_size	Average_degree_WTTAC	Average_degree_KOSH	Module_pvalue	MCDS_pvalue	MCDS_score	Module_phenotype_correlation_FS%	Module_phenotype_correlation_LVID(d)	Module_phenotype_correlation_HW/TL	GO_Term	GO_Term_pvalue	Hit_genes	Cardiovascular_genes	Cardiovascular_gene_pvalue	Module_genes
1	11	2.545	4.273	0.0490595	0	0.189231	0.718097	0.516068	0.549219	NA	NA	NA	NA	1	2310010M20Rik, 3110002H16Rik, Ces1d, Cmbl, Dhrs7c, Echdc3, Fdft1, Npepl1, Peli2, Plk5, Zfp612
2	11	3.273	4.455	0.0302318	0	0.223146	0.664909	0.514561	0.525686	NA	NA	NA	Ghr, Intu	1	Actr3b, Adi1, Ctage5, Dcaf12l1, Dirc2, Ghr, Gpr155, Intu, Pnpla7, Rps6ka5, Ttc38
3	14	3.857	5.929	0.0482983	0	0.192498	0.687868	0.542775	0.515327	NA	NA	NA	Thrb	1	Agtpbp1, Aldh6a1, Arhgap20, Arhgap26, Dbt, Fbxo31, Gm16119, Nampt, Pde7a, Ppip5k2, Ppm1k, Rps6ka5, Spsb1, Thrb
4	13	3.769	5.308	0.0302318	1	0.0627406	0.582971	0.446734	0.400577	NA	NA	NA	Pik3r1	1	Adam22, Ahctf1, Arhgap20, Ccrn4l, Chd6, Epb4.1, Fry, Fzd4, Pcnt, Pik3r1, Plin4, Smg1, Tfdp2
5	12	2.583	4.583	0.0302318	0	0.135819	0.637414	0.511114	0.418435	NA	NA	NA	Tgfbr3	1	1110034G24Rik, Arhgap26, Ccrl2, Fbxo31, Gm16119, Herpud1, Mylk4, Pde7a, Ppip5k2, Slc25a33, Stard13, Tgfbr3
6	13	3.308	5.462	0.0302318	0.000130851	0.134002	0.455311	0.275877	0.340162	NA	NA	NA	Xirp1, Xirp2	1	2010111I01Rik, 6430548M08Rik, Aars, Clic5, Diap1, Dync1li1, Fam131c, Flnc, Hspa1l, Nuak1, Rrp12, Xirp1, Xirp2
7	11	2.182	4.818	0.0302318	0	0.293728	0.611362	0.34798	0.518148	cell migration	2.071373e-05	Cd44 Itga5 Itgb3 Lrp8 Msn	Cd44, Itgb3	1	Cd44, Fbln2, Fgl2, Itga5, Itgb3, Lrp8, Msn, Osbpl9, Tmem88b, Tnfrsf23, Uck2
8	13	3.769	4.538	0.0302318	0.907043	0.0783523	0.613264	0.441554	0.458596	NA	NA	NA	Thrb, Ttn, Ubr2	0.502489	Adam22, Ahctf1, Arhgap20, Epb4.1, Fbxo31, Gm14420, Herc1, Pdpr, Tfdp2, Thrb, Tnrc6c, Ttn, Ubr2
9	15	3.733	6.4	0.049987	0	0.248812	0.578019	0.327814	0.467495	NA	NA	NA	Fhl1, Fstl3	1	2010111I01Rik, Akap2, Azin1, Enah, Fgl2, Fhl1, Fstl3, Itga5, Lrp8, Pfkp, Rhod, Tmem88b, Tnfrsf23, Uck2, Ulk3
10	13	2.923	5.154	0.0302318	0	0.29187	0.565242	0.30757	0.460381	NA	NA	NA	NA	1	Fbln2, Fgl2, Galns, Gdf6, Lrp8, Rnd1, Rnf19b, Rtn4, Star, Tmem88b, Tnfrsf23, Uck2, Ulk3
11	11	3.545	4.182	0.049987	0	0.242214	0.704937	0.463537	0.634242	NA	NA	NA	Gstz1, Hopx, Pln	0.373469	Asb14, Auh, D3Ertd751e, Gstz1, Hopx, Lrrc39, Mipep, Msrb2, Pdf, Pln, Svip
12	15	3.067	5.6	0.049987	0	0.162334	0.495286	0.283601	0.368206	NA	NA	NA	Pdlim5, Xirp2	1	2010111I01Rik, Aars, Ankrd23, Clic5, Ddx21, Fgl2, Flnc, Hspa1l, Nuak1, Pdlim5, Tmem88b, Tomm70a, Uck2, Usp16, Xirp2
13	24	6.417	9.417	0.0302318	1	0.0523432	0.527994	0.476329	0.298917	regulation of transcription, DNA-dependent	0.000152765	Ahctf1 Bcl9 Foxo3 Mbd1 Per2 Pik3r1 Tef Tfdp2 Ubr2 Zbtb16	Pik3r1, Tef, Ubr2, Vps13a	0.582026	Acot11, Adamtsl4, Ahctf1, Arhgap20, Arhgap26, Bcl9, Ccrn4l, Fbxo31, Foxo3, Fry, Mbd1, Per2, Pik3r1, Plin4, Ppp1r3a, Rasal2, Rhobtb1, Stard13, Tef, Tfdp2, Ubr2, Vps13a, Wee1, Zbtb16

## Sheet: KOTAC+KOSH Modules
Module_ID	Module_size	Average_degree_KOTAC	Average_degree_KOSH	Module_pvalue	MCDS_pvalue	MCDS_score	Module_phenotype_correlation_FS%	Module_phenotype_correlation_LVID(d)	Module_phenotype_correlation_HW/TL	GO_Term	GO_Term_pvalue	Hit_genes	Cardiovascular_genes	Cardiovascular_gene_pvalue	Module_genes
1	12	2.083	4.667	0.0262832	0	0.249737	0.762274	0.631681	0.617265	NA	NA	NA	Rcan1, Stat3	1	1700025G04Rik, Aars, Ankrd23, Ehbp1l1, Hspa1l, Lrp8, Nlrc3, Nuak1, Rcan1, Slc38a2, Stat3, Uck2
2	13	2.615	4.538	0.0271132	0	0.319052	0.872409	0.785553	0.749542	NA	NA	NA	Fstl3, Hbegf, Serpine1	0.502489	Akap2, Crlf1, Fstl3, Gdf15, Hbegf, Ifrd1, Itga5, Lman1l, Picalm, Serpina3n, Serpine1, Synpo2l, Zfp697
3	11	2.273	4.273	0.0359495	0	0.378128	0.809827	0.736535	0.799444	NA	NA	NA	Cd44, Timp1	1	Adamts4, Ap3s1, Atp8b1, Cd44, Dap, Kctd11, Lrrc59, Mfap5, Scml4, Timp1, Tubb2b
4	13	4.462	5.385	0.0271132	0	0.263817	0.888331	0.821741	0.868154	oxidation reduction	2.74632149e-05	Acad8 Decr1 Fh1 Hadh Msrb2 Sord Suclg2	NA	1	Acad8, As3mt, Asb14, Auh, Decr1, Fh1, Hadh, Lrrc39, Mipep, Msrb2, Sord, Suclg2, Svip
5	13	2.769	5.077	0.0338915	0	0.218051	0.754732	0.619375	0.572626	NA	NA	NA	Fhl1	1	Akap2, Azin1, Enah, Fhl1, Nlrc3, Osbpl9, Parp3, Prnp, Rras2, Shroom3, Tnfrsf23, Uck2, Ulk3
6	11	3.273	4.636	0.0264119	0	0.402554	0.798087	0.666982	0.755367	NA	NA	NA	Col15a1, Col5a1, Fbn1	0.373469	Adamts12, Atp10a, Col15a1, Col4a1, Col4a2, Col5a1, Col6a2, Dclk1, Fbn1, Loxl2, Ptgfrn
7	13	2.923	4.923	0.0387332	0	0.222804	0.727935	0.586697	0.568515	NA	NA	NA	NA	1	2010111I01Rik, Aars, Clic5, Dync1li1, Enah, Flnc, Hspa1l, Nlrc3, Pkn1, Tmem62, Tnfrsf23, Ubxn4, Uck2
8	11	2.182	3.727	0.0262832	0	0.305817	0.884671	0.819917	0.762938	NA	NA	NA	Fstl3	1	Arfgap3, Crlf1, Efhd2, Fstl3, Ifrd1, Itga5, Krt80, Lman1l, Pbxip1, Serpina3n, Zfp697
9	12	3.75	4.333	0.0262832	0	0.272798	0.785649	0.649275	0.610039	cell morphogenesis	0.0150725	Anxa7 Atp8a2 Enah Shroom3 Tgfb2	Anxa7, Tgfb2	1	Akap2, Anxa7, Atp8a2, Enah, Nlrc3, Parp3, Pfkp, Prnp, Rras2, Shroom3, Tgfb2, Ulk3
10	12	3.083	4.833	0.0262832	0	0.307497	0.872592	0.83314	0.784462	NA	NA	NA	Atp1a2	1	3110002H16Rik, 9030617O03Rik, Atp1a2, Celsr2, Ces1d, Gpr155, Gpt2, Mme, Plxnb3, Retsat, Slc40a1, Zfp612
11	11	3	3.909	0.0336151	1	0.0383585	0.667801	0.643409	0.643054	NA	NA	NA	Ttn	1	Ash1l, D830031N03Rik, Dgkh, Ep400, Fryl, Herc1, Mll2, Ncor1, Smg1, Snrnp200, Ttn
12	15	3.667	5.533	0.0387332	0	0.20092	0.786625	0.681901	0.594803	phosphate metabolic process	0.00242496	Ctps Dusp27 Grk5 Hk1 Pfkp Prkar1a Rasl11b Rras2 Tgfb2	Prkar1a, Tgfb2	1	Ankrd23, Ctps, Dusp27, Grk5, Hk1, Mical2, Pfkp, Prkar1a, Rasl11b, Rras2, Shb, Shroom3, Spsb4, Synpo2l, Tgfb2
13	11	2.091	4.182	0.0262832	0	0.220213	0.832853	0.798222	0.729795	NA	NA	NA	NA	1	2310010M20Rik, 3110002H16Rik, Celsr2, Gpt2, Ipo13, Klf12, Klhl33, Lifr, Npc1, Spata2l, Zfp612
14	12	2.083	4.5	0.0359495	0	0.290725	0.756072	0.713475	0.772328	regulation of cell proliferation	0.00618513	Anxa1 Il4ra Kctd11 Osmr Sphk1	Cd44, Sphk1, Timp1	0.441684	Anxa1, Atp8b1, Cd44, Csf2rb2, Elovl1, Fbln2, Il4ra, Kctd11, Lilrb4, Osmr, Sphk1, Timp1
15	13	4.077	5.385	0.0338915	0	0.398012	0.810322	0.690718	0.772511	NA	NA	NA	Col15a1, Fbn1, Lpar1	0.502489	Actn1, Atp10a, Col15a1, Col4a1, Col4a2, Col6a1, Dclk1, Fbn1, Lepre1, Loxl2, Lpar1, Myof, Ptgfrn
16	12	2.5	4.917	0.0338915	1	0.0229732	0.405357	0.411663	0.353716	NA	NA	NA	Nipbl	1	Aff1, Ahctf1, Fry, Fzd4, Hipk1, Lancl3, Lrrc8a, Nipbl, Pdgfd, Plxna2, Shroom4, Tmcc3
17	13	3.538	4.769	0.0338915	0	0.243724	0.810457	0.696486	0.675684	response to organic substance	0.0400681	Anxa7 Myo1c Prmt2 Slc10a3 Tgfb2	Anxa7, Fhl1, Tgfb2	0.502489	Anxa7, Cttn, Dpysl3, Fhl1, Loxl4, Myo1c, Pfkp, Prmt2, Rab35, Rtn4, Slc10a3, Tgfb2, Ulk3
18	13	2.538	5.385	0.0271132	0	0.282441	0.738646	0.682055	0.744484	localization of cell	0.00864484	Cd44 Snai1 Timp1 Tubb2b Vcan	Cd44, Snai1, Timp1, Vcan	0.144766	Adamts4, Atp8b1, Cd44, Csf2rb2, Kctd11, Lrrc59, Osmr, S100a4, Scml4, Snai1, Timp1, Tubb2b, Vcan
19	15	4.4	6	0.0387332	0	0.261862	0.889367	0.826911	0.875798	oxidation reduction	6.44918748e-05	Adhfe1 Echs1 Fh1 Me3 Sdhc Sord Suclg2	NA	1	Adhfe1, As3mt, Asb14, Atp5a1, Echs1, Fh1, Lrrc39, Mccc2, Me3, Ppm1k, Sdhc, Sord, Suclg2, Svip, Tnni3k
20	12	2.5	4.083	0.0262832	0	0.280745	0.779783	0.649052	0.635579	NA	NA	NA	Hbegf, Rcan1, Serpine1	0.441684	2010111I01Rik, 2310057M21Rik, Clic5, Gdf15, Hbegf, Hspa1l, Nuak1, Rcan1, Serpine1, Syn2, Synpo2l, Uck2
21	12	2.5	5	0.0430089	0.272591	0.069999	0.718272	0.7122	0.681369	NA	NA	NA	Ubr2	1	Epb4.1, Fbxo31, Fry, Glt28d2, Glul, Gm14420, Gm8898, Plin3, Ppp1r3a, Tmem182, Tmtc1, Ubr2

## Sheet: WTTAC+KOTAC+KOSH Modules
Module_ID	Module_size	Average_degree_WTTAC	Average_degree_KOTAC	Average_degree_KOSH	Module_pvalue	MCDS_pvalue	MCDS_score	Module_phenotype_correlation_FS%	Module_phenotype_correlation_LVID(d)	Module_phenotype_correlation_HW/TL	GO_Term	GO_Term_pvalue	Hit_genes	Cardiovascular_genes	Cardiovascular_gene_pvalue	Module_genes
1	12	4.25	3.417	4.75	0.0304835	0.00447273	0.147947	0.737805	0.631054	0.670409	NA	NA	NA	Acacb, Ubr2	1	Acacb, Arhgap20, Arhgap26, Cobll1, Epb4.1, Fbxo31, Fyco1, Glt28d2, Pcnt, Ppip5k2, Tnik, Ubr2
2	18	5.778	3.111	7.389	0.0332061	0	0.14086	0.740521	0.632089	0.669506	NA	NA	NA	Thrb, Ubr2	1	Agtpbp1, Aldh6a1, Arhgap20, Arhgap26, Epb4.1, Fbxo31, Glt28d2, Gm14420, Klf9, Nampt, Pank1, Ppip5k2, Ppp1r3a, Rmnd5a, Tfdp2, Thrb, Tnik, Ubr2
3	11	3	2.273	4.182	0.0304835	0.669232	0.0990555	0.687339	0.589623	0.58697	NA	NA	NA	Pik3r1, Tgfbr3	1	Arhgap20, Arhgap26, Epb4.1, Fbxo31, Fry, Glt28d2, Pik3r1, Ppip5k2, Spsb1, Tgfbr3, Zbtb16
4	12	4.25	3.917	4.583	0.0304835	0	0.213536	0.79883	0.660576	0.771849	NA	NA	NA	Pln	1	Adhfe1, As3mt, Auh, Clpx, Echs1, Lrrc39, Mccc1, Pln, Ppm1k, Sdhc, Suclg2, Svip
5	13	3.923	2.154	4.769	0.0310197	0.000384375	0.147833	0.71857	0.605461	0.647159	NA	NA	NA	Adra1a, Thrb	1	Adra1a, Aldh6a1, Arhgap26, Cobll1, Epb4.1, Fbxo31, Glt28d2, Gpcpd1, Ppip5k2, Spsb1, Tfdp2, Thrb, Tnrc6c
6	11	3.727	3.545	4.273	0.041956	0	0.281365	0.583235	0.405789	0.463995	NA	NA	NA	Fmod, Sfrp2	1	1500015O10Rik, Col8a2, Colec12, Dkk3, Fibin, Fmod, Ism1, Itgbl1, Olfml1, Pamr1, Sfrp2
7	11	4.727	3.636	4.818	0.0304835	0.809141	0.104454	0.429693	0.260795	0.355661	NA	NA	NA	H2-Ab1	1	Cd74, Ciita, Ctss, Fcgr4, H2-Aa, H2-Ab1, H2-DMa, H2-Eb1, Itgal, Itgb7, Mpeg1
8	16	3.375	3	6.75	0.0327068	0	0.159426	0.581591	0.388018	0.441813	actin cytoskeleton organization	0.00768093	Clic5 Diap1 Enah Lrp8 Pdlim5 Stat3	Fhl1, Pdlim5, Stat3	0.681264	2010111I01Rik, Clic5, Diap1, Enah, Fhl1, Flnc, Lrp8, Mical2, Napepld, Osbpl9, Pdlim5, Stat3, Tnfrsf23, Uck2, Ulk3, Wsb2
9	12	3.083	3.083	4.5	0.0304835	0	0.217071	0.78021	0.675608	0.694488	NA	NA	NA	Atp1a2	1	3110002H16Rik, 9030617O03Rik, Actr3b, Atp1a2, Ctage5, Fbxo21, Gpr155, Gpt2, Ipo13, Mme, Rps6ka5, Ttc38
10	20	7.85	6.05	8.55	0.0332061	0	0.354537	0.592977	0.404886	0.488572	NA	NA	NA	Fbln5, Fmod, Fzd2, Sfrp2	0.415593	1500015O10Rik, Abi3bp, Adcy7, Cilp, Col8a2, Colec12, Dkk3, Fbln5, Fibin, Fmod, Fzd2, Gria3, Ism1, Itgbl1, Ltbp3, Mfap4, Pamr1, Pdgfrl, Ptn, Sfrp2
11	23	6	8.739	9.696	0.0412975	1	0.0270891	0.519635	0.471454	0.526987	chromosome organization	0.0422859	Ash1l Ep300 Huwe1 Nipbl Xrn1	Ep300, Heg1, Huwe1, Lnpep, Mib1, Nipbl	0.0706586	Ash1l, Birc6, Cep350, Dopey1, Ep300, Heg1, Huwe1, Lnpep, Med13, Med13l, Mga, Mib1, Mon2, Mycbp2, Nipbl, Nr2c2, Phc3, Prrc2c, Scaf11, Vps13b, Wdfy3, Xrn1, Zbed6
12	11	3.455	3.909	4.636	0.041956	0	0.20257	0.774528	0.635399	0.76462	NA	NA	NA	Acadm	1	Acadm, As3mt, Atp5a1, Auh, Echs1, Lrrc39, Ndufs1, Ric8b, Suclg2, Svip, Tnni3k
13	11	2.273	3.273	3.364	0.0304835	0	0.220992	0.721825	0.524933	0.560488	NA	NA	NA	NA	1	1500017E21Rik, 1700025G04Rik, 2310057M21Rik, Ankrd23, Clic5, Hspa1l, Kif5b, Krt80, Nlrc3, Nuak1, Synpo2l
14	15	3.267	6.2	6.2	0.0327068	1	0.0271251	0.515027	0.466115	0.510745	regulation of transcription, DNA-dependent	0.0401436	Crebbp Ep300 Hivep2 Klf3 Med13 Mga Nipbl	Crebbp, Ep300, Nipbl	0.608542	Birc6, Crebbp, Ep300, Hivep2, Itsn2, Klf3, Med13, Mga, Mon2, Nipbl, Prpf8, Prrc2c, Scaf11, Vps13b, Wdfy3
15	17	4.941	5.118	7.412	0.0332061	0	0.238258	0.688763	0.486515	0.534258	NA	NA	NA	Fhl1, Hbegf	1	2010111I01Rik, 2310057M21Rik, Akap2, Clic5, Enah, Fhl1, Hbegf, Mical2, Nlrc3, Nuak1, Pfkp, Rras2, Shroom3, Slc38a2, Synpo2l, Tnfrsf23, Ulk3
16	14	5.714	4.357	5.571	0.0332061	1	0.0864346	0.667788	0.578811	0.616801	negative regulation of gene expression	0.0066218	Foxo3 Ppara Spen Thrb Tnrc6c Ubr2	Ppara, Spen, Thrb, Ubr2	0.174898	Aff1, Arhgap26, Cobll1, Foxo3, Fry, Glt28d2, Pcnt, Ppara, Spen, Thrb, Tnik, Tnrc6c, Ubr2, Vprbp
